# Supplementary material for: 1-[4-(Diamino­methyl­eneamino­sulfon­yl)phenyl­iminiometh­yl]-2-naphtholate N,N-dimethyl­formamide disolvate
Source: Acta Crystallogr Sect E Struct Rep Online. 2008 Jun 28;64(Pt 7):o1350–1. doi: 10.1107/S1600536808018710 (PMC2961766; doi:10.1107/S1600536808018710)
Supplement: Supplementary file 1 [file e-64-o1350-sup1.cif]

##############################################################################
###                                                                        ###
###        Electronic paper (Acta Crystallographica Section E)             ###
###                                                                        ###
##############################################################################
#                                                                            #
# This CIF contains the data in a paper accepted for publication in Acta     #
# Crystallographica Section E. It conforms to the requirements of Notes      #
# for Authors for Section E, and has been peer reviewed under the auspices   #
# of the IUCr Commission on Journals.                                        #
#                                                                            #
# Full details of the Crystallographic Information File format               #
# are given in the paper "The Crystallographic Information File (CIF):       #
# a New Standard Archive File for Crystallography" by S. R. Hall, F. H.      #
# Allen and I. D. Brown [Acta Cryst. (1991), A47, 655-685].                  #
#                                                                            #
# The current version of the core CIF dictionary is obtainable from          #
# ftp://ftp.iucr.org/pub/cif_core.dic. The current version number is 2.4.    #
#                                                                            #
# Software is freely available for graphical display of the structure(s) in  #
# this CIF.  For information consult the CIF home page http://www.iucr.org/  #
# cif/home.html                                                              #
#                                                                            #
# This file may be used for bona fide research purposes within the           #
# scientific community so long as proper attribution is given to the journal # 
# article from which it was obtained.                                        #
#                                                                            #
##############################################################################
                                             
data_global
_audit_creation_method
                  'from SHELXL97 and KenX, based on form.cif supplied from IUCr'
_journal_date_recd_electronic     2008-05-23
_journal_date_accepted     2008-06-20
_journal_name_full     'Acta Crystallographica, Section E'
_journal_year     2008
_journal_volume     64
_journal_issue      7
_journal_page_first     o1350
_journal_page_last     o1351
_journal_paper_category     QO
_journal_coeditor_code     LH2634
_publ_contact_author_name     'Hoda El-Ghamry'
_publ_contact_author_address
;
    Department of Chemistry
    Faculty of Science
    Tanta University
    Tanta, Egypt
;
_publ_contact_author_email     helghamrymo@yahoo.com
_publ_contact_author_fax     '+20403350804'
_publ_contact_author_phone     '+20403350804'
_publ_section_title
;
1-[4-(Diaminomethyleneaminosulfonyl)phenyliminiomethyl]-2-naphtholate
<i>N</i>,<i>N</i>-dimethylformamide disolvate
;
loop_
    _publ_author_name
    _publ_author_address
    'El-Ghamry, Hoda'
;
    Department of Chemistry
    Faculty of Science
    Tanta University
    Tanta, Egypt
;
    'Issa, Raafat'
;
    Department of Chemistry
    Faculty of Science
    Tanta University
    Tanta, Egypt
;
    'El-Baradie, Kamal'
;
    Department of Chemistry
    Faculty of Science
    Tanta University
    Tanta, Egypt
;
    'Isagai, Keiko'
;
    Department of Chemistry
    Faculty of Science
    Kyushu University
    Hakozaki 6-10-1, Higashi-ku
    Fukuoka 812-8581, Japan
;
    'Masaoka, Shigeyuki'
;
    Department of Chemistry
    Faculty of Science
    Kyushu University
    Hakozaki 6-10-1, Higashi-ku
    Fukuoka 812-8581, Japan
;
    'Sakai*, Ken'
;
    Department of Chemistry
    Faculty of Science
    Kyushu University
    Hakozaki 6-10-1, Higashi-ku
    Fukuoka 812-8581, Japan
;
data_I
_chemical_name_systematic
;
1-[4-(Diaminomethyleneaminosulfonyl)phenyliminiomethyl]-2-naphtholate
<i>N</i>,<i>N</i>-dimethylformamide disolvate
;
_chemical_name_common     ?
_chemical_formula_moiety     'C18 H16 N4 O3 S, 2(C3 H7 N O)'
_chemical_formula_sum     'C24 H30 N6 O5 S'
_chemical_formula_structural     ?
_chemical_formula_analytical     ?
_chemical_formula_iupac     'C18 H16 N4 O3 S, 2C3 H7 N O'
_chemical_formula_weight     514.60
_symmetry_cell_setting     monoclinic
_symmetry_space_group_name_H-M     'P 21'
_symmetry_space_group_name_Hall     'P 2yb'
loop_
    _symmetry_equiv_pos_as_xyz
    'x, y, z'
    '-x, y+1/2, -z'
_cell_length_a     8.5910(11)
_cell_length_b     9.9101(12)
_cell_length_c     15.1762(19)
_cell_angle_alpha     90.00
_cell_angle_beta     106.3270(10)
_cell_angle_gamma     90.00
_cell_volume     1240.0(3)
_cell_formula_units_Z     2
_cell_measurement_reflns_used     7706
_cell_measurement_theta_min     2.47
_cell_measurement_theta_max     28.26
_cell_measurement_temperature     100(2)
_cell_special_details
;
;
_exptl_crystal_description     'cube'
_exptl_crystal_colour     'yellow'
_exptl_crystal_size_max     0.20
_exptl_crystal_size_mid     0.20
_exptl_crystal_size_min     0.20
_exptl_crystal_size_rad     ?
_exptl_crystal_density_diffrn     1.378
_exptl_crystal_density_meas     ?
_exptl_crystal_density_method     'not measured'
_exptl_crystal_F_000     544
_exptl_absorpt_coefficient_mu     0.179
_exptl_absorpt_correction_type     multi-scan
_exptl_absorpt_process_details     '(SADABS; Sheldrick, 1996)'
_exptl_absorpt_correction_T_min     0.7754
_exptl_absorpt_correction_T_max     0.9652
_exptl_special_details
;
The first 50 frames were rescanned at the end of data collection to evaluate any
possible decay phenomenon. Since it was judged to be negligible, no decay
correction was applied to the data.
;
_diffrn_ambient_temperature     100(2)
_diffrn_radiation_type     MoK\a
_diffrn_radiation_wavelength     0.71073
_diffrn_radiation_source     'sealed tube'
_diffrn_radiation_monochromator     graphite
_diffrn_measurement_device     'Bruker SMART APEX CCD-detector'
_diffrn_measurement_method     '\f and \w'
_diffrn_detector_area_resol_mean     ?
_diffrn_reflns_number     13950
_diffrn_reflns_av_R_equivalents     0.0256
_diffrn_reflns_av_sigmaI/netI     0.0302
_diffrn_reflns_theta_min     2.47
_diffrn_reflns_theta_max     27.10
_diffrn_reflns_theta_full     27.10
_diffrn_measured_fraction_theta_max     0.997
_diffrn_measured_fraction_theta_full     0.997
_diffrn_reflns_limit_h_min     -10
_diffrn_reflns_limit_h_max     11
_diffrn_reflns_limit_k_min     -12
_diffrn_reflns_limit_k_max     12
_diffrn_reflns_limit_l_min     -19
_diffrn_reflns_limit_l_max     19
_diffrn_standards_number     0
_diffrn_standards_interval_count     ?
_diffrn_standards_interval_time     ?
_diffrn_standards_decay_%     0
_refine_special_details
;
Refinement of <i>F</i>^2^ against ALL reflections. The weighted <i>R</i>-factor
<i>wR</i> and goodness of fit <i>S</i> are based on <i>F</i>^2^, conventional
<i>R</i>-factors <i>R</i> are based on <i>F</i>, with <i>F</i> set to zero for
negative <i>F</i>^2^. The threshold expression of <i>F</i>^2^ >
\s(<i>F</i>^2^) is used only for calculating <i>R</i>-factors(gt) <i>etc</i>.
and is not relevant to the choice of reflections for refinement.
<i>R</i>-factors based on <i>F</i>^2^ are statistically about twice as large
as those based on <i>F</i>, and <i>R</i>- factors based on ALL data will be
even larger.
;
_reflns_number_total     5450
_reflns_number_gt     5190
_reflns_threshold_expression     I>2\s(I)
_refine_ls_structure_factor_coef     Fsqd
_refine_ls_matrix_type     full
_refine_ls_R_factor_all     0.0386
_refine_ls_R_factor_gt     0.0362
_refine_ls_wR_factor_gt     0.0899
_refine_ls_wR_factor_ref     0.0910
_refine_ls_goodness_of_fit_ref     1.076
_refine_ls_restrained_S_all     1.076
_refine_ls_number_reflns     5450
_refine_ls_number_parameters     329
_refine_ls_number_restraints     1
_refine_ls_hydrogen_treatment     constr
_refine_ls_weighting_scheme     calc
_refine_ls_weighting_details
         'calc w=1/[\s^2^(Fo^2^)+(0.0491P)^2^+0.3529P] where P=(Fo^2^+2Fc^2^)/3'
_atom_sites_solution_hydrogens     geom
_atom_sites_solution_primary     direct
_atom_sites_solution_secondary     difmap
_refine_ls_shift/su_max     0.001
_refine_ls_shift/su_mean     0.000
_refine_diff_density_max     0.472
_refine_diff_density_min     -0.216
_refine_ls_extinction_method     none
_refine_ls_extinction_coef     'not refined'
_refine_ls_extinction_expression     ?
_refine_ls_abs_structure_details     'Flack (1983), 2555 Friedel pairs'
_refine_ls_abs_structure_Flack     -0.03(6)
loop_
    _atom_type_symbol
    _atom_type_description
    _atom_type_scat_dispersion_real
    _atom_type_scat_dispersion_imag
    _atom_type_scat_source
    'C' 'C' 0.0033 0.0016
                         'International Tables Vol C Tables 4.2.6.8 and 6.1.1.4'
    'H' 'H' 0.0000 0.0000
                         'International Tables Vol C Tables 4.2.6.8 and 6.1.1.4'
    'N' 'N' 0.0061 0.0033
                         'International Tables Vol C Tables 4.2.6.8 and 6.1.1.4'
    'O' 'O' 0.0106 0.0060
                         'International Tables Vol C Tables 4.2.6.8 and 6.1.1.4'
    'S' 'S' 0.1246 0.1234
                         'International Tables Vol C Tables 4.2.6.8 and 6.1.1.4'
_computing_data_collection     'APEX2 (Bruker, 2006)'
_computing_cell_refinement     'SAINT (Bruker, 2004)'
_computing_data_reduction     'SAINT (Bruker, 2004)'
_computing_structure_solution     'SHELXS97 (Sheldrick, 2008)'
_computing_structure_refinement     'SHELXL97 (Sheldrick, 2008)'
_computing_molecular_graphics     'KENX (Sakai, 2004)'
_computing_publication_material
;
SHELXL97 (Sheldrick, 2008), TEXSAN (Molecular Structure Corporation,
2001),
KENX (Sakai, 2004) and ORTEPII (Johnson, 1976)
;
loop_
    _atom_site_type_symbol
    _atom_site_label
    _atom_site_fract_x
    _atom_site_fract_y
    _atom_site_fract_z
    _atom_site_U_iso_or_equiv
    _atom_site_adp_type
    _atom_site_calc_flag
    _atom_site_refinement_flags
    _atom_site_occupancy
    _atom_site_disorder_assembly
    _atom_site_disorder_group
    S S1 -0.11893(5) 0.64754(4) 0.56177(3) 0.01452(10) Uani d . 1 . .
    O O1 -0.24764(16) 0.55840(14) 0.56814(9) 0.0193(3) Uani d . 1 . .
    O O2 -0.16593(16) 0.78608(13) 0.53549(9) 0.0194(3) Uani d . 1 . .
    O O3 0.57291(18) 0.81413(15) 1.04536(10) 0.0256(3) Uani d . 1 . .
    O O4 -0.0111(3) 0.32634(18) 0.94460(18) 0.0650(7) Uani d . 1 . .
    O O5 0.72580(19) 0.28022(15) 0.68340(11) 0.0285(3) Uani d . 1 . .
    N N1 0.1366(2) 0.56994(16) 0.40154(11) 0.0206(3) Uani d . 1 . .
    N N2 0.0756(2) 0.77841(17) 0.44614(12) 0.0218(4) Uani d . 1 . .
    N N3 -0.02653(19) 0.57624(15) 0.49661(10) 0.0165(3) Uani d . 1 . .
    N N4 0.3407(2) 0.68157(15) 0.93727(11) 0.0182(3) Uani d . 1 . .
    N N5 0.0840(2) 0.11583(17) 0.93544(12) 0.0260(4) Uani d . 1 . .
    N N6 0.5259(2) 0.43169(17) 0.68153(12) 0.0219(4) Uani d . 1 . .
    C C1 0.0599(2) 0.6446(2) 0.45009(11) 0.0163(3) Uani d . 1 . .
    C C2 0.0195(2) 0.6549(2) 0.67283(11) 0.0152(3) Uani d . 1 . .
    C C3 0.1424(2) 0.75172(18) 0.69345(13) 0.0186(4) Uani d . 1 . .
    C C4 0.2502(2) 0.75575(19) 0.78083(13) 0.0190(4) Uani d . 1 . .
    C C5 0.2327(2) 0.66596(18) 0.84865(12) 0.0169(4) Uani d . 1 . .
    C C6 0.1098(2) 0.56887(18) 0.82732(13) 0.0183(4) Uani d . 1 . .
    C C7 0.0047(2) 0.56322(19) 0.73931(12) 0.0180(4) Uani d . 1 . .
    C C8 0.3396(2) 0.60541(19) 1.00860(13) 0.0184(4) Uani d . 1 . .
    C C9 0.4473(2) 0.62620(18) 1.09660(13) 0.0176(4) Uani d . 1 . .
    C C10 0.5652(2) 0.73244(19) 1.11006(13) 0.0197(4) Uani d . 1 . .
    C C11 0.6790(2) 0.74704(19) 1.19945(14) 0.0222(4) Uani d . 1 . .
    C C12 0.6721(2) 0.6666(2) 1.27010(13) 0.0224(4) Uani d . 1 . .
    C C13 0.5510(2) 0.56323(19) 1.26085(13) 0.0191(4) Uani d . 1 . .
    C C14 0.5425(2) 0.4853(2) 1.33700(13) 0.0223(4) Uani d . 1 . .
    C C15 0.4250(3) 0.3869(2) 1.32851(15) 0.0248(4) Uani d . 1 . .
    C C16 0.3137(2) 0.3655(2) 1.24287(15) 0.0236(4) Uani d . 1 . .
    C C17 0.3208(2) 0.4402(2) 1.16690(13) 0.0221(4) Uani d . 1 . .
    C C18 0.4381(2) 0.54178(19) 1.17358(13) 0.0179(4) Uani d . 1 . .
    C C19 -0.0038(3) 0.2224(2) 0.90039(19) 0.0373(6) Uani d . 1 . .
    C C20 0.1016(3) 0.0011(2) 0.87992(17) 0.0332(5) Uani d . 1 . .
    C C21 0.1793(4) 0.1120(3) 1.03111(17) 0.0470(7) Uani d . 1 . .
    C C22 0.5933(3) 0.3374(2) 0.64427(16) 0.0282(5) Uani d . 1 . .
    C C23 0.5988(3) 0.4800(2) 0.77380(15) 0.0324(5) Uani d . 1 . .
    C C24 0.3774(3) 0.4992(3) 0.62885(18) 0.0399(6) Uani d . 1 . .
    H H1A 0.1939 0.6095 0.3691 0.025 Uiso calc R 1 . .
    H H1B 0.1297 0.4814 0.4021 0.025 Uiso calc R 1 . .
    H H2A 0.1342 0.8135 0.4128 0.026 Uiso calc R 1 . .
    H H2B 0.0274 0.8314 0.4769 0.026 Uiso calc R 1 . .
    H H4A 0.4136 0.7462 0.9456 0.022 Uiso calc R 1 . .
    H H3 0.1522 0.8145 0.6480 0.022 Uiso calc R 1 . .
    H H4 0.3362 0.8196 0.7946 0.023 Uiso calc R 1 . .
    H H6 0.0983 0.5070 0.8729 0.022 Uiso calc R 1 . .
    H H7 -0.0777 0.4963 0.7244 0.022 Uiso calc R 1 . .
    H H8 0.2632 0.5339 1.0002 0.022 Uiso calc R 1 . .
    H H11 0.7606 0.8145 1.2090 0.027 Uiso calc R 1 . .
    H H12 0.7499 0.6787 1.3280 0.027 Uiso calc R 1 . .
    H H14 0.6186 0.5005 1.3950 0.027 Uiso calc R 1 . .
    H H15 0.4201 0.3347 1.3802 0.030 Uiso calc R 1 . .
    H H16 0.2318 0.2988 1.2366 0.028 Uiso calc R 1 . .
    H H17 0.2449 0.4224 1.1091 0.026 Uiso calc R 1 . .
    H H19 -0.0651 0.2194 0.8377 0.045 Uiso calc R 1 . .
    H H20A 0.0285 0.0114 0.8178 0.050 Uiso calc R 1 . .
    H H20B 0.0744 -0.0819 0.9075 0.050 Uiso calc R 1 . .
    H H20C 0.2139 -0.0040 0.8768 0.050 Uiso calc R 1 . .
    H H21A 0.1438 0.1844 1.0649 0.071 Uiso calc R 1 . .
    H H21B 0.2943 0.1243 1.0351 0.071 Uiso calc R 1 . .
    H H21C 0.1642 0.0246 1.0578 0.071 Uiso calc R 1 . .
    H H22 0.5385 0.3102 0.5834 0.034 Uiso calc R 1 . .
    H H23A 0.6502 0.5676 0.7713 0.049 Uiso calc R 1 . .
    H H23B 0.6807 0.4153 0.8069 0.049 Uiso calc R 1 . .
    H H23C 0.5148 0.4898 0.8057 0.049 Uiso calc R 1 . .
    H H24A 0.3318 0.4510 0.5710 0.060 Uiso calc R 1 . .
    H H24B 0.4024 0.5923 0.6158 0.060 Uiso calc R 1 . .
    H H24C 0.2983 0.4996 0.6645 0.060 Uiso calc R 1 . .
loop_
    _atom_site_aniso_label
    _atom_site_aniso_U_11
    _atom_site_aniso_U_22
    _atom_site_aniso_U_33
    _atom_site_aniso_U_12
    _atom_site_aniso_U_13
    _atom_site_aniso_U_23
    S1 0.0178(2) 0.01154(19) 0.01503(19) 0.00018(18) 0.00590(15) 0.00046(17)
    O1 0.0198(7) 0.0192(6) 0.0197(6) -0.0020(5) 0.0066(5) 0.0012(5)
    O2 0.0234(7) 0.0159(6) 0.0193(6) 0.0038(5) 0.0067(6) 0.0021(5)
    O3 0.0315(8) 0.0220(7) 0.0236(7) -0.0062(6) 0.0079(6) 0.0012(6)
    O4 0.1020(18) 0.0211(9) 0.1044(19) 0.0118(10) 0.0820(16) 0.0082(10)
    O5 0.0310(8) 0.0228(7) 0.0381(9) 0.0026(6) 0.0202(7) 0.0000(7)
    N1 0.0297(9) 0.0127(7) 0.0241(8) 0.0003(7) 0.0154(7) 0.0010(6)
    N2 0.0305(9) 0.0127(8) 0.0286(9) -0.0008(7) 0.0189(8) 0.0002(7)
    N3 0.0235(8) 0.0120(7) 0.0153(7) 0.0010(6) 0.0076(6) -0.0007(6)
    N4 0.0199(8) 0.0150(8) 0.0192(8) -0.0021(6) 0.0045(6) -0.0006(6)
    N5 0.0352(10) 0.0159(9) 0.0279(9) -0.0014(7) 0.0104(8) -0.0012(6)
    N6 0.0219(8) 0.0188(8) 0.0255(9) -0.0017(7) 0.0076(7) -0.0011(7)
    C1 0.0196(8) 0.0152(8) 0.0130(7) 0.0028(8) 0.0030(6) 0.0020(8)
    C2 0.0180(8) 0.0146(8) 0.0130(7) 0.0022(8) 0.0044(6) -0.0016(8)
    C3 0.0251(10) 0.0147(9) 0.0177(9) -0.0017(7) 0.0087(8) 0.0008(7)
    C4 0.0226(10) 0.0135(9) 0.0227(10) -0.0046(7) 0.0095(8) -0.0034(7)
    C5 0.0209(8) 0.0140(9) 0.0170(8) 0.0020(7) 0.0071(7) -0.0019(7)
    C6 0.0240(10) 0.0139(9) 0.0180(9) -0.0004(7) 0.0077(7) 0.0025(7)
    C7 0.0194(9) 0.0153(8) 0.0206(9) -0.0014(7) 0.0078(7) 0.0003(7)
    C8 0.0191(9) 0.0155(8) 0.0211(9) 0.0001(7) 0.0064(7) -0.0013(7)
    C9 0.0195(9) 0.0153(9) 0.0187(8) 0.0025(7) 0.0063(7) -0.0008(7)
    C10 0.0230(10) 0.0161(9) 0.0212(9) 0.0008(7) 0.0083(8) -0.0031(7)
    C11 0.0202(10) 0.0189(10) 0.0270(10) -0.0025(8) 0.0060(8) -0.0069(8)
    C12 0.0206(9) 0.0251(10) 0.0193(9) 0.0025(8) 0.0022(7) -0.0069(8)
    C13 0.0210(9) 0.0173(9) 0.0197(9) 0.0060(7) 0.0070(7) -0.0035(8)
    C14 0.0258(10) 0.0237(10) 0.0166(9) 0.0067(8) 0.0046(8) -0.0033(8)
    C15 0.0316(12) 0.0230(10) 0.0224(10) 0.0065(8) 0.0119(9) 0.0048(8)
    C16 0.0238(10) 0.0198(9) 0.0292(11) -0.0006(8) 0.0105(9) 0.0015(8)
    C17 0.0228(10) 0.0209(10) 0.0206(9) -0.0007(8) 0.0032(8) 0.0002(8)
    C18 0.0193(9) 0.0163(9) 0.0190(9) 0.0046(7) 0.0067(7) -0.0014(7)
    C19 0.0469(15) 0.0264(11) 0.0488(15) 0.0044(11) 0.0305(13) 0.0093(11)
    C20 0.0371(12) 0.0213(11) 0.0470(14) -0.0036(9) 0.0210(11) -0.0056(10)
    C21 0.0679(19) 0.0395(15) 0.0297(12) -0.0226(13) 0.0070(12) 0.0037(10)
    C22 0.0337(12) 0.0260(11) 0.0275(11) -0.0041(9) 0.0127(9) 0.0000(9)
    C23 0.0342(12) 0.0307(12) 0.0328(12) -0.0030(10) 0.0105(10) -0.0056(10)
    C24 0.0348(13) 0.0313(13) 0.0472(15) 0.0062(10) 0.0011(11) -0.0024(11)
_geom_special_details
;
All e.s.d.'s (except the e.s.d. in the dihedral angle between two l.s. planes)
are estimated using the full covariance matrix. The cell e.s.d.'s are taken
into account individually in the estimation of e.s.d.'s in distances, angles
and torsion angles; correlations between e.s.d.'s in cell parameters are only
used when they are defined by crystal symmetry. An approximate (isotropic)
treatment of cell e.s.d.'s is used for estimating e.s.d.'s involving l.s.
planes.
Least-squares planes (<i>x</i>,<i>y</i>,<i>z</i> in crystal coordinates) and
deviations from them (* indicates atom used to define plane)
5.2137 (0.0068) <i>x</i> - 0.3949 (0.0103) <i>y</i> + 8.9719 (0.0123) <i>z</i>
= 4.0913 (0.0088)
* -0.0014 (0.0004) N1 * -0.0016 (0.0005) N2 * -0.0016 (0.0005) N3 * 0.0047
(0.0014) C1
Rms deviation of fitted atoms = 0.0027
- 6.1727 (0.0045) <i>x</i> + 6.3206 (0.0058) <i>y</i> + 7.1057 (0.0101)
<i>z</i> = 8.7939 (0.0072)
Angle to previous plane (with approximate e.s.d.) = 76.04 (0.07)
* 0.0058 (0.0013) C2 * 0.0060 (0.0013) C3 * -0.0134 (0.0013) C4 * 0.0091
(0.0013) C5 * 0.0025 (0.0013) C6 * -0.0100 (0.0013) C7 0.0707 (0.0027) N4
0.1033 (0.0034) C8
Rms deviation of fitted atoms = 0.0085
- 6.1442 (0.0026) <i>x</i> + 6.5659 (0.0029) <i>y</i> + 6.2926 (0.0042)
<i>z</i> = 8.2691 (0.0057)
Angle to previous plane (with approximate e.s.d.) = 3.45 (0.09)
* 0.0103 (0.0013) N4 * -0.0338 (0.0015) C8 * -0.0052 (0.0016) C9 * 0.0523
(0.0016) C10 * 0.0115 (0.0016) C11 * -0.0294 (0.0016) C12 * -0.0226 (0.0017)
C13 * -0.0027 (0.0016) C14 * 0.0199 (0.0017) C15 * 0.0248 (0.0017) C16 *
-0.0069 (0.0018) C17 * -0.0184 (0.0017) C18
Rms deviation of fitted atoms = 0.0240
- 6.1272 (0.0029) <i>x</i> + 6.5698 (0.0029) <i>y</i> + 6.3590 (0.0070)
<i>z</i> = 8.3630 (0.0094)
Angle to previous plane (with approximate e.s.d.) = 0.32 (0.06)
* -0.0161 (0.0015) C9 * 0.0447 (0.0015) C10 * 0.0118 (0.0016) C11 * -0.0248
(0.0016) C12 * -0.0211 (0.0017) C13 * 0.0034 (0.0016) C14 * 0.0230 (0.0017)
C15 * 0.0202 (0.0017) C16 * -0.0161 (0.0016) C17 * -0.0248 (0.0016) C18 -
0.0128 (0.0027) N4 - 0.0526 (0.0025) C8 0.1229 (0.0022) O3
Rms deviation of fitted atoms = 0.0230
;
loop_
    _geom_bond_atom_site_label_1
    _geom_bond_atom_site_label_2
    _geom_bond_site_symmetry_2
    _geom_bond_distance
    _geom_bond_publ_flag
    S1 O1 . 1.4397(14) n
    S1 O2 . 1.4549(14) n
    S1 N3 . 1.5963(16) n
    S1 C2 . 1.7702(17) n
    O3 C10 . 1.289(2) n
    O4 C19 . 1.240(3) n
    O5 C22 . 1.261(3) n
    N1 C1 . 1.341(2) n
    N2 C1 . 1.336(2) n
    N3 C1 . 1.343(2) n
    N4 C8 . 1.322(2) n
    N4 C5 . 1.411(2) n
    C2 C7 . 1.389(3) n
    C2 C3 . 1.396(3) n
    C3 C4 . 1.388(3) n
    C4 C5 . 1.400(3) n
    C5 C6 . 1.398(3) n
    C6 C7 . 1.387(3) n
    C8 C9 . 1.410(3) n
    C9 C10 . 1.435(3) n
    C9 C18 . 1.457(3) n
    C10 C11 . 1.439(3) n
    C11 C12 . 1.351(3) n
    C12 C13 . 1.438(3) n
    C13 C14 . 1.409(3) n
    C13 C18 . 1.421(3) n
    C14 C15 . 1.383(3) n
    C15 C16 . 1.396(3) n
    C16 C17 . 1.385(3) n
    C17 C18 . 1.408(3) n
    N5 C19 . 1.320(3) ?
    N5 C20 . 1.448(3) ?
    N5 C21 . 1.453(3) ?
    N6 C22 . 1.308(3) ?
    N6 C23 . 1.445(3) ?
    N6 C24 . 1.464(3) ?
    N1 H1A . 0.8800 ?
    N1 H1B . 0.8800 ?
    N2 H2A . 0.8800 ?
    N2 H2B . 0.8800 ?
    N4 H4A . 0.8800 ?
    C3 H3 . 0.9500 ?
    C4 H4 . 0.9500 ?
    C6 H6 . 0.9500 ?
    C7 H7 . 0.9500 ?
    C8 H8 . 0.9500 ?
    C11 H11 . 0.9500 ?
    C12 H12 . 0.9500 ?
    C14 H14 . 0.9500 ?
    C15 H15 . 0.9500 ?
    C16 H16 . 0.9500 ?
    C17 H17 . 0.9500 ?
    C19 H19 . 0.9500 ?
    C20 H20A . 0.9800 ?
    C20 H20B . 0.9800 ?
    C20 H20C . 0.9800 ?
    C21 H21A . 0.9800 ?
    C21 H21B . 0.9800 ?
    C21 H21C . 0.9800 ?
    C22 H22 . 0.9500 ?
    C23 H23A . 0.9800 ?
    C23 H23B . 0.9800 ?
    C23 H23C . 0.9800 ?
    C24 H24A . 0.9800 ?
    C24 H24B . 0.9800 ?
    C24 H24C . 0.9800 ?
loop_
    _geom_angle_atom_site_label_1
    _geom_angle_atom_site_label_2
    _geom_angle_atom_site_label_3
    _geom_angle_site_symmetry_1
    _geom_angle_site_symmetry_3
    _geom_angle
    _geom_angle_publ_flag
    O1 S1 O2 . . 115.99(8) ?
    O1 S1 N3 . . 107.16(8) ?
    O2 S1 N3 . . 113.33(8) ?
    O1 S1 C2 . . 106.52(8) ?
    O2 S1 C2 . . 106.42(9) ?
    N3 S1 C2 . . 106.86(8) ?
    C1 N1 H1A . . 120.0 ?
    C1 N1 H1B . . 120.0 ?
    H1A N1 H1B . . 120.0 ?
    C1 N2 H2A . . 120.0 ?
    C1 N2 H2B . . 120.0 ?
    H2A N2 H2B . . 120.0 ?
    C1 N3 S1 . . 123.17(13) ?
    C8 N4 C5 . . 124.29(16) ?
    C8 N4 H4A . . 117.9 ?
    C5 N4 H4A . . 117.9 ?
    C19 N5 C20 . . 122.4(2) ?
    C19 N5 C21 . . 121.4(2) ?
    C20 N5 C21 . . 116.0(2) ?
    C22 N6 C23 . . 122.12(19) ?
    C22 N6 C24 . . 120.95(19) ?
    C23 N6 C24 . . 116.83(19) ?
    N2 C1 N1 . . 116.84(17) ?
    N2 C1 N3 . . 127.02(17) ?
    N1 C1 N3 . . 116.14(17) ?
    C7 C2 C3 . . 120.29(16) ?
    C7 C2 S1 . . 119.38(14) ?
    C3 C2 S1 . . 120.34(14) ?
    C4 C3 C2 . . 119.58(17) ?
    C4 C3 H3 . . 120.2 ?
    C2 C3 H3 . . 120.2 ?
    C3 C4 C5 . . 120.20(17) ?
    C3 C4 H4 . . 119.9 ?
    C5 C4 H4 . . 119.9 ?
    C6 C5 C4 . . 119.83(17) ?
    C6 C5 N4 . . 123.21(16) ?
    C4 C5 N4 . . 116.94(17) ?
    C7 C6 C5 . . 119.71(16) ?
    C7 C6 H6 . . 120.1 ?
    C5 C6 H6 . . 120.1 ?
    C6 C7 C2 . . 120.35(17) ?
    C6 C7 H7 . . 119.8 ?
    C2 C7 H7 . . 119.8 ?
    N4 C8 C9 . . 122.57(17) ?
    N4 C8 H8 . . 118.7 ?
    C9 C8 H8 . . 118.7 ?
    C8 C9 C10 . . 119.41(17) ?
    C8 C9 C18 . . 120.43(17) ?
    C10 C9 C18 . . 120.16(17) ?
    O3 C10 C9 . . 122.53(18) ?
    O3 C10 C11 . . 119.23(18) ?
    C9 C10 C11 . . 118.24(17) ?
    C12 C11 C10 . . 121.26(18) ?
    C12 C11 H11 . . 119.4 ?
    C10 C11 H11 . . 119.4 ?
    C11 C12 C13 . . 122.34(18) ?
    C11 C12 H12 . . 118.8 ?
    C13 C12 H12 . . 118.8 ?
    C14 C13 C18 . . 120.20(18) ?
    C14 C13 C12 . . 120.89(18) ?
    C18 C13 C12 . . 118.90(17) ?
    C15 C14 C13 . . 120.99(19) ?
    C15 C14 H14 . . 119.5 ?
    C13 C14 H14 . . 119.5 ?
    C14 C15 C16 . . 119.00(19) ?
    C14 C15 H15 . . 120.5 ?
    C16 C15 H15 . . 120.5 ?
    C17 C16 C15 . . 120.97(19) ?
    C17 C16 H16 . . 119.5 ?
    C15 C16 H16 . . 119.5 ?
    C16 C17 C18 . . 121.32(18) ?
    C16 C17 H17 . . 119.3 ?
    C18 C17 H17 . . 119.3 ?
    C17 C18 C13 . . 117.50(17) ?
    C17 C18 C9 . . 123.51(17) ?
    C13 C18 C9 . . 118.98(17) ?
    O4 C19 N5 . . 123.8(3) ?
    O4 C19 H19 . . 118.1 ?
    N5 C19 H19 . . 118.1 ?
    N5 C20 H20A . . 109.5 ?
    N5 C20 H20B . . 109.5 ?
    H20A C20 H20B . . 109.5 ?
    N5 C20 H20C . . 109.5 ?
    H20A C20 H20C . . 109.5 ?
    H20B C20 H20C . . 109.5 ?
    N5 C21 H21A . . 109.5 ?
    N5 C21 H21B . . 109.5 ?
    H21A C21 H21B . . 109.5 ?
    N5 C21 H21C . . 109.5 ?
    H21A C21 H21C . . 109.5 ?
    H21B C21 H21C . . 109.5 ?
    O5 C22 N6 . . 124.6(2) ?
    O5 C22 H22 . . 117.7 ?
    N6 C22 H22 . . 117.7 ?
    N6 C23 H23A . . 109.5 ?
    N6 C23 H23B . . 109.5 ?
    H23A C23 H23B . . 109.5 ?
    N6 C23 H23C . . 109.5 ?
    H23A C23 H23C . . 109.5 ?
    H23B C23 H23C . . 109.5 ?
    N6 C24 H24A . . 109.5 ?
    N6 C24 H24B . . 109.5 ?
    H24A C24 H24B . . 109.5 ?
    N6 C24 H24C . . 109.5 ?
    H24A C24 H24C . . 109.5 ?
    H24B C24 H24C . . 109.5 ?
loop_
    _geom_torsion_atom_site_label_1
    _geom_torsion_atom_site_label_2
    _geom_torsion_atom_site_label_3
    _geom_torsion_atom_site_label_4
    _geom_torsion_site_symmetry_1
    _geom_torsion_site_symmetry_2
    _geom_torsion_site_symmetry_3
    _geom_torsion_site_symmetry_4
    _geom_torsion
    _geom_torsion_publ_flag
    O1 S1 N3 C1 . . . . 156.25(14) ?
    O2 S1 N3 C1 . . . . 27.00(17) ?
    C2 S1 N3 C1 . . . . -89.89(16) ?
    S1 N3 C1 N2 . . . . -3.9(3) ?
    S1 N3 C1 N1 . . . . 177.04(13) ?
    O1 S1 C2 C7 . . . . 11.77(17) ?
    O2 S1 C2 C7 . . . . 136.09(15) ?
    N3 S1 C2 C7 . . . . -102.53(15) ?
    O1 S1 C2 C3 . . . . -168.26(14) ?
    O2 S1 C2 C3 . . . . -43.94(16) ?
    N3 S1 C2 C3 . . . . 77.44(16) ?
    C7 C2 C3 C4 . . . . 0.2(3) ?
    S1 C2 C3 C4 . . . . -179.79(14) ?
    C2 C3 C4 C5 . . . . -2.0(3) ?
    C3 C4 C5 C6 . . . . 2.3(3) ?
    C3 C4 C5 N4 . . . . -176.20(17) ?
    C8 N4 C5 C6 . . . . 1.3(3) ?
    C8 N4 C5 C4 . . . . 179.76(18) ?
    C4 C5 C6 C7 . . . . -0.8(3) ?
    N4 C5 C6 C7 . . . . 177.63(17) ?
    C5 C6 C7 C2 . . . . -1.0(3) ?
    C3 C2 C7 C6 . . . . 1.4(3) ?
    S1 C2 C7 C6 . . . . -178.68(14) ?
    C5 N4 C8 C9 . . . . -178.53(17) ?
    N4 C8 C9 C10 . . . . -1.0(3) ?
    N4 C8 C9 C18 . . . . 178.27(17) ?
    C8 C9 C10 O3 . . . . 2.9(3) ?
    C18 C9 C10 O3 . . . . -176.40(17) ?
    C8 C9 C10 C11 . . . . -176.88(17) ?
    C18 C9 C10 C11 . . . . 3.8(3) ?
    O3 C10 C11 C12 . . . . 177.77(18) ?
    C9 C10 C11 C12 . . . . -2.4(3) ?
    C10 C11 C12 C13 . . . . -0.6(3) ?
    C11 C12 C13 C14 . . . . -176.99(18) ?
    C11 C12 C13 C18 . . . . 2.2(3) ?
    C18 C13 C14 C15 . . . . 0.1(3) ?
    C12 C13 C14 C15 . . . . 179.23(18) ?
    C13 C14 C15 C16 . . . . -0.1(3) ?
    C14 C15 C16 C17 . . . . 0.7(3) ?
    C15 C16 C17 C18 . . . . -1.3(3) ?
    C16 C17 C18 C13 . . . . 1.2(3) ?
    C16 C17 C18 C9 . . . . -177.82(18) ?
    C14 C13 C18 C17 . . . . -0.6(3) ?
    C12 C13 C18 C17 . . . . -179.77(17) ?
    C14 C13 C18 C9 . . . . 178.46(17) ?
    C12 C13 C18 C9 . . . . -0.7(3) ?
    C8 C9 C18 C17 . . . . -2.6(3) ?
    C10 C9 C18 C17 . . . . 176.74(17) ?
    C8 C9 C18 C13 . . . . 178.44(16) ?
    C10 C9 C18 C13 . . . . -2.3(3) ?
    C20 N5 C19 O4 . . . . -174.2(2) ?
    C21 N5 C19 O4 . . . . 0.8(4) ?
    C23 N6 C22 O5 . . . . -0.3(3) ?
    C24 N6 C22 O5 . . . . 175.8(2) ?
loop_
    _geom_hbond_atom_site_label_D
    _geom_hbond_atom_site_label_H
    _geom_hbond_atom_site_label_A
    _geom_hbond_site_symmetry_A
    _geom_hbond_distance_DH
    _geom_hbond_distance_HA
    _geom_hbond_distance_DA
    _geom_hbond_angle_DHA
    _geom_hbond_publ_flag
    N2 H2B O2 . 0.88 2.14 2.781(2) 129.1 yes
    N4 H4A O3 . 0.88 1.86 2.560(2) 135.4 yes
    N1 H1B O2 2_546 0.88 2.14 2.959(2) 154.8 yes
    N1 H1A O5 2_656 0.88 2.07 2.874(2) 151.5 yes
    N2 H2A O5 2_656 0.88 2.16 2.943(2) 147.7 yes
