# Supplementary material for: 1-[4-(Diamino­methyl­eneamino­sulfon­yl)phenyl­iminiometh­yl]-2-naphtholate N,N-dimethyl­formamide disolvate
Source: Acta Crystallogr Sect E Struct Rep Online. 2008 Jun 28;64(Pt 7):o1350–1. doi: 10.1107/S1600536808018710 (PMC2961766; doi:10.1107/S1600536808018710)
Supplement: Supplementary file 2 [file e-64-o1350-Isup2.hkl]

# 
# h,k,l, Fc-squared, Fo-squared, sigma(Fo-squared) and status flag 
# 
data_I
_shelx_title ' L5 in P2(1)' 
_shelx_refln_list_code          4 
_shelx_F_calc_maximum      153.19 
_exptl_crystal_F_000       544.00 
_reflns_d_resolution_high  0.7800 
 
loop_ 
 _symmetry_equiv_pos_as_xyz 
 'x, y, z' 
 '-x, y+1/2, -z' 
 
_cell_length_a     8.5910 
_cell_length_b     9.9101 
_cell_length_c    15.1762 
_cell_angle_alpha  90.000 
_cell_angle_beta  106.327 
_cell_angle_gamma  90.000 
 
_shelx_F_squared_multiplier     1.000 
 
loop_ 
 _refln_index_h 
 _refln_index_k 
 _refln_index_l 
 _refln_F_squared_calc 
 _refln_F_squared_meas 
 _refln_F_squared_sigma 
 _refln_observed_status 
   0 -12   0      422.99      434.61     19.77 o 
   1 -12   0      129.60      146.24      7.97 o 
   2 -12   0      248.58      267.54     10.57 o 
   3 -12   0       72.53       86.81     12.42 o 
   1 -11   0       80.35      100.67      6.45 o 
   2 -11   0      138.70      139.94      8.87 o 
   3 -11   0        1.82       10.64      3.23 o 
   4 -11   0       46.65       48.66      7.35 o 
   5 -11   0       10.63       29.86      5.29 o 
   0 -10   0      585.08      558.53     21.03 o 
   1 -10   0      134.20      124.30     11.53 o 
   2 -10   0      175.52      165.54      7.61 o 
   3 -10   0       21.46       20.61      3.80 o 
   4 -10   0        3.52       14.28      4.20 o 
   5 -10   0       82.53       84.81      5.07 o 
   6 -10   0        4.97        7.82      3.47 o 
   1  -9   0       47.43       44.49      4.30 o 
   2  -9   0      169.41      184.23      8.42 o 
   3  -9   0        6.84       12.50      2.95 o 
   4  -9   0      257.63      247.44     10.73 o 
   5  -9   0      433.32      377.40     13.28 o 
   6  -9   0      121.69      123.00      5.82 o 
   7  -9   0       32.60       32.19      5.24 o 
   0  -8   0      283.66      278.00     12.42 o 
   1  -8   0      163.19      162.83      5.84 o 
   2  -8   0      131.73      114.24      5.30 o 
   3  -8   0      186.22      182.91      6.50 o 
   4  -8   0      285.39      293.29      9.10 o 
   5  -8   0      228.41      235.28     10.90 o 
   6  -8   0      106.61       96.51      5.28 o 
   7  -8   0        0.96       -3.21      5.70 o 
   8  -8   0       35.48       33.59      5.42 o 
   1  -7   0       44.77       44.34      5.50 o 
   2  -7   0      699.81      692.88     13.39 o 
   3  -7   0      413.11      379.58      9.11 o 
   4  -7   0       30.56       29.20      3.60 o 
   5  -7   0     1060.19      976.39     17.49 o 
   6  -7   0      286.44      289.49      8.15 o 
   7  -7   0      158.81      152.09      7.86 o 
   8  -7   0        6.59        9.14      4.06 o 
   0  -6   0      979.63      965.11     31.68 o 
   1  -6   0      186.02      203.04      4.87 o 
   2  -6   0       92.57       80.49      3.97 o 
   3  -6   0      232.21      242.12      6.58 o 
   4  -6   0      508.48      488.71     11.50 o 
   5  -6   0      183.46      151.27     10.15 o 
   6  -6   0       44.62       52.70      5.13 o 
   7  -6   0       48.43       43.53      4.78 o 
   8  -6   0       13.12       11.13      4.03 o 
   9  -6   0       29.16       34.41      5.14 o 
   1  -5   0      255.44      226.75      4.86 o 
   2  -5   0      948.64      996.96     16.66 o 
   3  -5   0      523.14      516.05     10.11 o 
   4  -5   0       93.31       87.46      4.01 o 
   5  -5   0      220.13      188.68      5.97 o 
   6  -5   0      882.15      853.12     15.41 o 
   7  -5   0      322.97      333.23     10.88 o 
   8  -5   0       10.86       10.35      3.83 o 
   9  -5   0       24.31       32.30      4.84 o 
   0  -4   0     2073.05     2251.54     40.34 o 
   1  -4   0      936.58      944.36     12.90 o 
   2  -4   0      248.97      327.14      6.80 o 
   3  -4   0       66.78       93.72      3.56 o 
   4  -4   0      162.92      151.28      5.56 o 
   5  -4   0      359.49      366.99      8.19 o 
   6  -4   0      159.93      139.87      5.32 o 
   7  -4   0      198.45      192.17     10.14 o 
   8  -4   0        1.24        1.97      3.04 o 
   9  -4   0      142.67      140.99      7.86 o 
  10  -4   0       13.56       20.24     16.22 o 
   1  -3   0      761.52      771.50     10.55 o 
   2  -3   0     1228.41     1204.14     18.21 o 
   3  -3   0      488.82      568.03     14.19 o 
   4  -3   0     1015.05     1044.04     13.65 o 
   5  -3   0      635.29      645.94     11.47 o 
   6  -3   0      182.90      191.99      5.79 o 
   7  -3   0      446.37      425.20     11.93 o 
   8  -3   0        9.80        8.69      3.42 o 
   9  -3   0        8.85        5.88      3.84 o 
  10  -3   0        8.12       14.24      5.07 o 
   0  -2   0     7371.91     7298.07    126.02 o 
   1  -2   0     6283.95     6728.05     90.81 o 
   2  -2   0      847.62     1010.46     16.03 o 
   3  -2   0      174.28      206.24      3.89 o 
   4  -2   0      179.20      180.15      3.34 o 
   5  -2   0      158.50      137.65      6.28 o 
   6  -2   0       13.92       13.30      2.73 o 
   7  -2   0       37.43       35.45      3.61 o 
   8  -2   0      212.29      230.01      8.54 o 
   9  -2   0      403.20      394.66     10.81 o 
  10  -2   0       37.11       53.83     12.80 o 
   1  -1   0        9.11       12.16      0.80 o 
   2  -1   0     1265.81     1331.18     14.26 o 
   3  -1   0      140.71      149.77      2.66 o 
   4  -1   0      311.61      320.29     10.42 o 
   5  -1   0      657.68      642.36      9.96 o 
   6  -1   0      285.59      291.88      7.58 o 
   7  -1   0      103.93      100.28      6.29 o 
   8  -1   0       17.00       13.36      3.04 o 
   9  -1   0      129.45      119.10      8.01 o 
  10  -1   0      107.31      102.12     16.85 o 
   1   0   0      279.82      281.81      6.15 o 
   2   0   0     1917.44     2156.46     25.02 o 
   3   0   0      250.08      231.17      3.97 o 
   4   0   0      261.25      165.33      4.21 o 
   5   0   0      115.10      126.32      4.13 o 
   6   0   0       53.68       56.27      4.18 o 
   7   0   0      672.02      648.32     12.87 o 
   8   0   0        8.45        8.20      2.52 o 
   9   0   0      720.34      679.20     48.02 o 
  10   0   0       46.53       41.01      4.56 o 
   1   1   0       10.16       13.50      0.71 o 
   2   1   0     1237.28     1301.81     18.81 o 
   3   1   0      138.94      144.80      4.64 o 
   4   1   0      310.11      316.71      7.48 o 
   5   1   0      668.62      644.85      9.16 o 
   6   1   0      288.69      283.60      6.95 o 
   7   1   0       98.26       91.32      4.94 o 
   8   1   0       16.50       12.61      2.72 o 
   9   1   0      126.59      109.49      6.97 o 
  10   1   0      112.10      106.63      6.30 o 
   0   2   0     7359.76     7359.55    111.17 o 
   1   2   0     6291.71     6542.48     71.52 o 
   2   2   0      846.59      999.76     10.50 o 
   3   2   0      167.15      196.21      3.36 o 
   4   2   0      175.01      170.26      4.08 o 
   5   2   0      156.29      137.05      7.42 o 
   6   2   0       13.32       15.41      2.26 o 
   7   2   0       39.46       37.71      4.43 o 
   8   2   0      207.83      208.01      7.35 o 
   9   2   0      399.03      374.49     10.89 o 
  10   2   0       37.00       37.00      9.88 o 
   1   3   0      746.16      771.51      8.78 o 
   2   3   0     1221.24     1207.83     13.51 o 
   3   3   0      503.67      570.32      6.57 o 
   4   3   0     1012.73     1032.60     13.00 o 
   5   3   0      642.53      643.89     10.06 o 
   6   3   0      188.40      195.09      4.78 o 
   7   3   0      443.50      396.31     16.55 o 
   8   3   0       10.30       11.26      2.30 o 
   9   3   0        8.11        7.84      3.14 o 
  10   3   0        8.40        2.39      3.67 o 
   0   4   0     2037.03     2245.96     34.32 o 
   1   4   0      917.22      921.71     12.05 o 
   2   4   0      247.50      330.88      4.57 o 
   3   4   0       64.61      101.23      2.10 o 
   4   4   0      164.48      154.04      3.40 o 
   5   4   0      366.41      377.67      6.68 o 
   6   4   0      158.49      138.84      4.29 o 
   7   4   0      194.81      186.28      6.98 o 
   8   4   0        1.54        4.54      2.91 o 
   9   4   0      141.70      131.03      6.68 o 
  10   4   0       13.66       19.10      3.93 o 
   1   5   0      260.05      240.57      3.47 o 
   2   5   0      944.07     1027.94     10.88 o 
   3   5   0      529.63      530.68      6.87 o 
   4   5   0       94.58       98.01      2.73 o 
   5   5   0      219.25      190.48      6.09 o 
   6   5   0      891.79      856.35     20.27 o 
   7   5   0      324.83      321.25      9.43 o 
   8   5   0       11.37       16.74      4.94 o 
   9   5   0       23.37       33.45      4.23 o 
   0   6   0      962.30      971.69     30.54 o 
   1   6   0      179.26      208.96      4.13 o 
   2   6   0       93.20       83.67      2.02 o 
   3   6   0      225.18      240.99      5.07 o 
   4   6   0      509.14      482.16     11.74 o 
   5   6   0      176.48      154.54      5.70 o 
   6   6   0       45.19       47.19      3.65 o 
   7   6   0       48.63       39.69      3.70 o 
   8   6   0       14.36       15.60      3.22 o 
   9   6   0       31.96       37.79      4.37 o 
   1   7   0       44.23       45.71      1.76 o 
   2   7   0      700.35      701.70     12.89 o 
   3   7   0      404.24      394.14      7.16 o 
   4   7   0       30.70       29.79      5.45 o 
   5   7   0     1060.73     1002.66     19.29 o 
   6   7   0      288.69      289.07      8.46 o 
   7   7   0      159.74      155.41      6.45 o 
   8   7   0        6.74        6.27      2.80 o 
   0   8   0      289.05      271.66      9.88 o 
   1   8   0      165.71      160.20      4.03 o 
   2   8   0      131.64      121.96      3.63 o 
   3   8   0      186.29      192.23      4.76 o 
   4   8   0      276.23      286.89      7.86 o 
   5   8   0      227.45      221.63      7.11 o 
   6   8   0      105.92       98.90      5.11 o 
   7   8   0        1.28        2.20      3.04 o 
   8   8   0       38.29       40.86      5.20 o 
   1   9   0       44.50       38.39      2.87 o 
   2   9   0      160.29      168.41      6.59 o 
   3   9   0        5.79        8.21      1.99 o 
   4   9   0      256.43      236.81      7.22 o 
   5   9   0      432.59      388.71     10.07 o 
   6   9   0      118.97      117.66      5.66 o 
   7   9   0       30.58       44.83      6.21 o 
   0  10   0      594.36      593.50     17.99 o 
   1  10   0      138.23      127.36      5.02 o 
   2  10   0      174.95      172.15      5.98 o 
   3  10   0       20.13       17.79      2.59 o 
   4  10   0        3.05        6.29      2.23 o 
   5  10   0       84.18       86.38      4.80 o 
   6  10   0        4.68        2.53      2.31 o 
   1  11   0       77.78       85.79      6.72 o 
   2  11   0      132.39      119.11      5.37 o 
   3  11   0        1.74        3.29      2.05 o 
   4  11   0       47.16       52.50      9.00 o 
   5  11   0       10.14       18.12      3.10 o 
   0  12   0      428.78      421.69     15.71 o 
   1  12   0      131.09      138.08      5.82 o 
   2  12   0      247.82      265.61     15.59 o 
   3  12   0       70.59       77.55      7.73 o 
  -3 -12   1        0.02        6.56      3.03 o 
  -2 -12   1      133.80      130.78      7.43 o 
  -1 -12   1      222.53      227.33      9.68 o 
   0 -12   1      172.15      182.56      9.38 o 
   1 -12   1      291.31      298.47     11.20 o 
   2 -12   1      106.29      111.13      8.62 o 
   3 -12   1        0.08       10.64      5.32 o 
  -5 -11   1       53.87       59.17      6.64 o 
  -4 -11   1       33.89       43.59      7.10 o 
  -3 -11   1       10.26       14.79      3.57 o 
  -2 -11   1      113.50      115.88      6.72 o 
  -1 -11   1      458.30      462.80     13.94 o 
   0 -11   1       83.99       90.28      6.08 o 
   1 -11   1      158.93      175.53      8.87 o 
   2 -11   1      344.84      342.89     11.45 o 
   3 -11   1       36.19       39.79      6.59 o 
   4 -11   1       17.65       25.34      6.08 o 
   5 -11   1       21.59       35.50      5.71 o 
  -6 -10   1        2.85        6.24      3.19 o 
  -5 -10   1       85.48       86.89      7.95 o 
  -4 -10   1      120.31      109.77      7.73 o 
  -3 -10   1      122.31      121.38      5.91 o 
  -2 -10   1       74.43       72.06      5.19 o 
  -1 -10   1      236.32      218.54      8.69 o 
   0 -10   1      774.34      705.44     17.56 o 
   1 -10   1      177.67      173.94      7.71 o 
   2 -10   1      120.01      123.70      6.49 o 
   3 -10   1       22.48       27.99      3.48 o 
   4 -10   1      123.32      119.66      9.76 o 
   5 -10   1      120.53      112.81      8.02 o 
   6 -10   1       38.36       49.96      7.28 o 
  -7  -9   1       59.43       81.90      7.30 o 
  -6  -9   1      160.43      161.21      6.67 o 
  -5  -9   1       88.00       99.47      9.38 o 
  -4  -9   1       65.57       52.60      4.16 o 
  -3  -9   1       10.26       16.69      2.94 o 
  -2  -9   1      213.56      207.15      7.03 o 
  -1  -9   1      693.97      651.59     16.04 o 
   0  -9   1      259.49      245.69      8.69 o 
   1  -9   1       59.31       59.98      4.65 o 
   2  -9   1       77.52       72.70      4.39 o 
   3  -9   1      224.34      222.28      7.27 o 
   4  -9   1      263.97      246.54      7.45 o 
   5  -9   1       38.91       46.78      4.10 o 
   6  -9   1      168.05      173.90     12.97 o 
   7  -9   1      259.67      280.69     11.66 o 
  -8  -8   1       11.86       14.87      4.49 o 
  -7  -8   1       19.85       29.21      4.14 o 
  -6  -8   1      138.61      124.07      5.73 o 
  -5  -8   1      185.72      162.13     10.64 o 
  -4  -8   1       98.60      102.65      4.94 o 
  -3  -8   1      110.20      105.69      5.00 o 
  -2  -8   1       36.47       40.09      3.63 o 
  -1  -8   1      303.38      282.23      7.89 o 
   0  -8   1      881.92      810.96     18.01 o 
   1  -8   1      535.60      504.93     11.13 o 
   2  -8   1       99.35      115.81      5.14 o 
   3  -8   1       71.19       65.31      4.38 o 
   4  -8   1      246.84      218.56      6.64 o 
   5  -8   1       16.27       20.80      3.17 o 
   6  -8   1      129.80      118.60      8.54 o 
   7  -8   1        0.93       -3.36      3.58 o 
   8  -8   1        0.11        1.83      3.67 o 
  -8  -7   1       10.53        6.06      3.83 o 
  -7  -7   1       76.79       72.51      4.64 o 
  -6  -7   1      252.58      223.20      7.39 o 
  -5  -7   1      110.32      116.46      7.48 o 
  -4  -7   1      888.06      810.30     15.48 o 
  -3  -7   1        2.57        4.12      2.12 o 
  -2  -7   1      251.60      242.14      7.00 o 
  -1  -7   1      393.13      383.63     12.49 o 
   0  -7   1       14.01       12.35      2.06 o 
   1  -7   1        5.54        1.95      2.04 o 
   2  -7   1      331.92      314.03      7.97 o 
   3  -7   1      141.85      137.75      5.12 o 
   4  -7   1       53.40       41.15      4.99 o 
   5  -7   1      686.12      631.47     12.72 o 
   6  -7   1      263.61      280.49      7.99 o 
   7  -7   1       69.38       74.49      5.96 o 
   8  -7   1       27.44       38.53      5.30 o 
  -9  -6   1       54.65       64.84      6.35 o 
  -8  -6   1       43.23       44.75      5.37 o 
  -7  -6   1       64.54       57.21      5.70 o 
  -6  -6   1       84.86       81.27      8.62 o 
  -5  -6   1       82.96       91.88      6.93 o 
  -4  -6   1      296.95      294.36      9.76 o 
  -3  -6   1      229.64      204.40      6.15 o 
  -2  -6   1       81.26       71.30      4.58 o 
  -1  -6   1       88.85       95.59      3.47 o 
   0  -6   1      111.70      129.00      3.91 o 
   1  -6   1      625.57      680.51     10.59 o 
   2  -6   1      130.63      135.47      4.75 o 
   3  -6   1       59.65       64.58      3.60 o 
   4  -6   1      347.75      333.63      6.56 o 
   5  -6   1      208.79      197.25      6.30 o 
   6  -6   1       44.27       39.86      3.60 o 
   7  -6   1       52.67       50.48      5.21 o 
   8  -6   1       40.41       41.66      5.07 o 
   9  -6   1        2.88        8.83      5.07 o 
  -9  -5   1      144.12      159.53      8.34 o 
  -8  -5   1      189.21      175.87      9.50 o 
  -7  -5   1        5.93        9.94      3.38 o 
  -6  -5   1      475.77      476.92     10.41 o 
  -5  -5   1      565.08      543.51     14.76 o 
  -4  -5   1       21.01       21.98      2.48 o 
  -3  -5   1      267.93      285.41      6.92 o 
  -2  -5   1      268.10      264.41      6.38 o 
  -1  -5   1       73.09       70.76      2.74 o 
   0  -5   1      392.15      364.14      6.70 o 
   1  -5   1      741.55      743.07     12.95 o 
   2  -5   1       20.44       34.85      3.67 o 
   3  -5   1      206.88      227.74      4.82 o 
   4  -5   1       27.38       30.31      2.08 o 
   5  -5   1      158.55      166.56      5.59 o 
   6  -5   1      395.74      363.09      8.55 o 
   7  -5   1       93.75       95.62     15.21 o 
   8  -5   1       37.49       45.62      5.09 o 
   9  -5   1        4.62        6.81      4.03 o 
 -10  -4   1       38.17       38.56      5.44 o 
  -9  -4   1       66.79       76.19      6.14 o 
  -8  -4   1      144.30      146.00     12.92 o 
  -7  -4   1       99.68       82.43      5.96 o 
  -6  -4   1       47.61       53.59      4.45 o 
  -5  -4   1       23.19       27.19      2.46 o 
  -4  -4   1       18.31       28.87      3.64 o 
  -3  -4   1      783.37      831.30     14.18 o 
  -2  -4   1      959.85     1039.74     16.72 o 
  -1  -4   1      177.84      194.75      4.14 o 
   0  -4   1      241.63      261.20      4.95 o 
   1  -4   1     1708.62     1798.17     26.70 o 
   2  -4   1     1004.37     1093.63     23.38 o 
   3  -4   1      294.88      342.05      5.83 o 
   4  -4   1      251.01      230.92      4.67 o 
   5  -4   1      108.27       98.95      4.22 o 
   6  -4   1      497.10      460.19     12.71 o 
   7  -4   1      111.65      108.61      6.30 o 
   8  -4   1       50.34       52.78      5.24 o 
   9  -4   1       82.62       88.08      6.75 o 
 -10  -3   1      385.77      420.68     13.52 o 
  -9  -3   1      120.31      111.07      6.80 o 
  -8  -3   1       12.47        9.63      5.96 o 
  -7  -3   1      103.50      102.34      6.05 o 
  -6  -3   1      369.69      359.33      8.12 o 
  -5  -3   1      390.32      423.99      7.06 o 
  -4  -3   1      195.78      189.57      4.83 o 
  -3  -3   1     2419.00     2653.23     54.25 o 
  -2  -3   1      840.13      941.55     14.97 o 
  -1  -3   1     2598.99     2530.60     31.56 o 
   0  -3   1      473.85      498.33      7.43 o 
   1  -3   1      155.76      140.55      3.84 o 
   2  -3   1      340.38      368.48      6.92 o 
   3  -3   1     1618.01     1594.28     19.64 o 
   4  -3   1        5.15        9.00      1.39 o 
   5  -3   1      452.48      444.64      8.89 o 
   6  -3   1       98.22      102.13      5.93 o 
   7  -3   1      491.09      455.06     14.19 o 
   8  -3   1      134.36      122.81      6.80 o 
   9  -3   1       19.39       24.07      5.58 o 
  10  -3   1      108.66      126.59     23.57 o 
 -10  -2   1      203.01      217.02      9.20 o 
  -9  -2   1       14.32       16.68      3.58 o 
  -8  -2   1      183.92      170.55      6.60 o 
  -7  -2   1      402.74      374.60     13.03 o 
  -6  -2   1        9.71       10.55      2.21 o 
  -5  -2   1      519.80      571.53      8.28 o 
  -4  -2   1     1195.42     1296.80     28.07 o 
  -3  -2   1     1320.69     1434.20     29.17 o 
  -2  -2   1     2014.55     2085.58     40.57 o 
  -1  -2   1    10710.85    11261.95    154.08 o 
   0  -2   1      165.48      181.80      3.31 o 
   1  -2   1      412.05      400.10      7.05 o 
   2  -2   1     2203.01     2227.20     25.88 o 
   3  -2   1      149.46      150.14      3.49 o 
   4  -2   1      229.71      248.89      4.64 o 
   5  -2   1      275.91      251.02      5.37 o 
   6  -2   1       37.45       36.57      4.50 o 
   7  -2   1       53.92       59.19      4.12 o 
   8  -2   1      211.85      216.38      7.36 o 
   9  -2   1       69.43       69.25      5.03 o 
  10  -2   1       16.76       23.06      4.81 o 
 -10  -1   1      348.64      364.82     32.06 o 
  -9  -1   1      207.19      201.88      7.40 o 
  -8  -1   1      226.96      239.57      8.57 o 
  -7  -1   1       31.86       25.88      3.29 o 
  -6  -1   1      155.29      152.23      5.35 o 
  -5  -1   1      874.36      826.64     11.00 o 
  -4  -1   1       77.97      104.26      2.37 o 
  -3  -1   1     1039.87     1081.81     17.37 o 
  -2  -1   1     1318.79     1341.99     18.59 o 
  -1  -1   1     4209.47     4506.90     62.80 o 
   0  -1   1       77.72       90.12      2.41 o 
   1  -1   1      600.77      601.93      9.22 o 
   2  -1   1     1755.03     1797.06     25.13 o 
   3  -1   1      143.19      138.02      3.14 o 
   4  -1   1       63.10       75.89      2.58 o 
   5  -1   1      507.76      491.46     12.75 o 
   6  -1   1      182.22      177.17      5.89 o 
   7  -1   1       22.35       18.61      3.00 o 
   8  -1   1     1038.78     1006.30     34.52 o 
   9  -1   1      197.48      216.38     10.70 o 
  10  -1   1       48.62       56.51     12.92 o 
 -10   0   1       13.51        2.58      6.59 o 
  -9   0   1       22.91       22.26      3.72 o 
  -8   0   1       80.02       84.09      5.19 o 
  -7   0   1      106.19       96.69      4.67 o 
  -6   0   1       30.89       26.27      2.62 o 
  -5   0   1      213.82      210.38      4.39 o 
  -4   0   1        3.16        4.57      1.16 o 
  -3   0   1     1511.33     1447.63     20.74 o 
  -2   0   1       82.29       73.38      1.74 o 
  -1   0   1     2084.37     2182.48     37.70 o 
   1   0   1     2452.27     2559.21     57.89 o 
   2   0   1      107.40      119.40      3.71 o 
   3   0   1      748.88      861.30     13.87 o 
   4   0   1      292.64      239.28      4.23 o 
   5   0   1       34.82       43.49      2.90 o 
   6   0   1      133.14      124.90      4.97 o 
   7   0   1       15.24       14.13      2.63 o 
   8   0   1      632.81      646.81     15.57 o 
   9   0   1      241.60      243.65     19.89 o 
  10   0   1        8.10        4.41      4.56 o 
 -10   1   1      343.76      356.05     18.12 o 
  -9   1   1      210.39      202.25     11.40 o 
  -8   1   1      226.58      230.58      9.38 o 
  -7   1   1       31.20       29.57      2.99 o 
  -6   1   1      147.91      128.82      5.89 o 
  -5   1   1      894.87      823.28     13.87 o 
  -4   1   1       79.70      101.00      3.24 o 
  -3   1   1     1029.99     1054.46     12.88 o 
  -2   1   1     1328.90     1363.79     18.35 o 
  -1   1   1     4202.97     4481.07    124.74 o 
   0   1   1       75.11       86.00      1.46 o 
   1   1   1      596.54      594.63      9.64 o 
   2   1   1     1789.65     1890.01     24.96 o 
   3   1   1      149.97      135.19      3.44 o 
   4   1   1       66.44       84.02      3.12 o 
   5   1   1      509.62      505.99      9.60 o 
   6   1   1      179.89      172.76      6.32 o 
   7   1   1       25.56       23.19      4.21 o 
   8   1   1     1035.09      969.12     49.29 o 
   9   1   1      197.20      206.13      9.50 o 
  10   1   1       49.72       60.17      5.19 o 
 -10   2   1      202.48      179.42     16.22 o 
  -9   2   1       12.96       16.06      3.17 o 
  -8   2   1      180.15      163.79     14.82 o 
  -7   2   1      401.00      373.19     14.82 o 
  -6   2   1        9.65       10.42      1.78 o 
  -5   2   1      529.62      541.12      9.64 o 
  -4   2   1     1223.45     1314.59     18.70 o 
  -3   2   1     1348.65     1447.27     14.96 o 
  -2   2   1     2022.32     2088.99     24.69 o 
  -1   2   1    10725.18    10890.42    176.25 o 
   0   2   1      154.95      164.12      2.27 o 
   1   2   1      417.27      427.66      7.50 o 
   2   2   1     2201.16     2192.52     25.25 o 
   3   2   1      152.43      155.70      5.16 o 
   4   2   1      237.69      250.26      5.34 o 
   5   2   1      283.44      258.10      5.94 o 
   6   2   1       37.07       35.57      2.78 o 
   7   2   1       53.14       50.53      4.69 o 
   8   2   1      208.13      204.37      7.20 o 
   9   2   1       65.59       55.57      6.72 o 
  10   2   1       15.26       12.92      7.60 o 
 -10   3   1      377.72      377.83     12.31 o 
  -9   3   1      118.44      109.08      9.12 o 
  -8   3   1       12.48       16.93      3.06 o 
  -7   3   1      104.01      102.08      3.72 o 
  -6   3   1      372.31      360.99      6.86 o 
  -5   3   1      401.10      431.63      7.33 o 
  -4   3   1      197.80      187.45      3.09 o 
  -3   3   1     2398.41     2600.43     26.27 o 
  -2   3   1      861.75      970.23     10.85 o 
  -1   3   1     2589.44     2549.61     27.26 o 
   0   3   1      468.79      489.58      5.78 o 
   1   3   1      158.62      150.29      2.16 o 
   2   3   1      341.60      373.48      5.08 o 
   3   3   1     1645.39     1597.13     18.86 o 
   4   3   1        4.66        9.51      1.16 o 
   5   3   1      455.01      451.12      7.78 o 
   6   3   1       94.66       94.55      3.59 o 
   7   3   1      489.48      459.97      8.73 o 
   8   3   1      135.74      123.73      4.37 o 
   9   3   1       19.33       19.68      3.58 o 
  10   3   1      110.63      109.47     12.42 o 
 -10   4   1       38.06       38.09      4.82 o 
  -9   4   1       67.70       71.09      9.63 o 
  -8   4   1      142.49      145.30      6.51 o 
  -7   4   1       97.64       82.34      4.73 o 
  -6   4   1       47.43       43.95      2.51 o 
  -5   4   1       25.18       31.50      2.29 o 
  -4   4   1       21.85       32.10      2.69 o 
  -3   4   1      792.81      855.08     10.07 o 
  -2   4   1      956.33     1062.97     17.48 o 
  -1   4   1      182.84      198.05      2.86 o 
   0   4   1      232.33      257.67      3.49 o 
   1   4   1     1679.93     1826.99     18.39 o 
   2   4   1     1011.43     1120.47     11.74 o 
   3   4   1      294.28      341.29      5.38 o 
   4   4   1      253.30      235.09      6.17 o 
   5   4   1      110.15      105.75      3.18 o 
   6   4   1      496.69      475.93     10.69 o 
   7   4   1      111.02      112.33      3.89 o 
   8   4   1       47.20       58.15      4.68 o 
   9   4   1       82.39       85.29      8.87 o 
  -9   5   1      140.48      148.25      7.10 o 
  -8   5   1      188.70      177.85      7.12 o 
  -7   5   1        6.96        5.60      2.37 o 
  -6   5   1      482.92      493.01     11.50 o 
  -5   5   1      558.96      526.41     11.58 o 
  -4   5   1       21.75       22.00      1.74 o 
  -3   5   1      274.19      288.01      4.28 o 
  -2   5   1      263.00      267.41      3.84 o 
  -1   5   1       67.55       68.28      1.61 o 
   0   5   1      396.80      377.59      4.91 o 
   1   5   1      746.55      765.20      9.01 o 
   2   5   1       22.68       36.02      1.28 o 
   3   5   1      204.44      221.52      4.28 o 
   4   5   1       29.37       30.45      1.78 o 
   5   5   1      158.40      161.32      4.06 o 
   6   5   1      392.57      356.99      9.50 o 
   7   5   1       96.58      100.75      5.34 o 
   8   5   1       37.04       38.95      4.07 o 
   9   5   1        4.53        4.03      2.99 o 
  -9   6   1       56.81       62.54      5.14 o 
  -8   6   1       39.37       36.06      3.84 o 
  -7   6   1       66.25       60.20      4.17 o 
  -6   6   1       84.65       73.33      5.07 o 
  -5   6   1       81.90       92.05      3.53 o 
  -4   6   1      297.26      299.37      6.03 o 
  -3   6   1      229.70      220.76      6.03 o 
  -2   6   1       83.05       84.37      2.66 o 
  -1   6   1       86.13       98.66      2.06 o 
   0   6   1      104.95      126.34      2.45 o 
   1   6   1      608.09      648.28      9.73 o 
   2   6   1      129.93      143.65      2.78 o 
   3   6   1       57.77       64.87      3.64 o 
   4   6   1      353.12      334.62      8.19 o 
   5   6   1      208.26      199.36      6.45 o 
   6   6   1       45.43       37.59      3.28 o 
   7   6   1       52.12       48.31      4.07 o 
   8   6   1       41.69       47.64      5.70 o 
   9   6   1        2.59        2.46      3.17 o 
  -8   7   1       10.39        5.43      2.80 o 
  -7   7   1       80.04       77.27      4.81 o 
  -6   7   1      247.34      205.14      6.94 o 
  -5   7   1      114.44      109.53      3.78 o 
  -4   7   1      885.32      813.10     12.75 o 
  -3   7   1        3.22        3.95      1.59 o 
  -2   7   1      258.20      257.04      5.11 o 
  -1   7   1      407.12      400.05      6.75 o 
   0   7   1       13.06       16.77      1.13 o 
   1   7   1        6.18        5.05      0.91 o 
   2   7   1      341.69      315.60      6.55 o 
   3   7   1      133.94      131.89      4.75 o 
   4   7   1       54.76       45.24      3.29 o 
   5   7   1      685.11      629.69     14.19 o 
   6   7   1      265.06      257.57      8.74 o 
   7   7   1       67.86       70.90      4.68 o 
   8   7   1       28.44       36.92      4.12 o 
  -8   8   1       12.49       19.25      3.70 o 
  -7   8   1       20.97       20.93      3.23 o 
  -6   8   1      139.36      110.81      5.41 o 
  -5   8   1      187.34      172.80      6.02 o 
  -4   8   1       95.66       94.86      3.51 o 
  -3   8   1      113.84      105.62      3.51 o 
  -2   8   1       37.90       40.27      2.27 o 
  -1   8   1      304.93      301.09      6.16 o 
   0   8   1      892.54      860.98     15.86 o 
   1   8   1      547.97      520.33     10.84 o 
   2   8   1      100.94      109.96      3.53 o 
   3   8   1       72.77       65.68      3.67 o 
   4   8   1      245.78      211.50      6.60 o 
   5   8   1       17.48       12.82      2.49 o 
   6   8   1      131.66      130.63      9.38 o 
   7   8   1        0.95        1.13      2.49 o 
   8   8   1        0.02        2.72      2.92 o 
  -7   9   1       59.03       60.68      4.63 o 
  -6   9   1      160.87      154.76      6.45 o 
  -5   9   1       83.68       76.67      4.47 o 
  -4   9   1       65.29       54.20      4.07 o 
  -3   9   1       11.21       15.79      1.82 o 
  -2   9   1      221.84      221.09      5.15 o 
  -1   9   1      706.37      692.47     13.80 o 
   0   9   1      262.48      260.35      7.08 o 
   1   9   1       61.37       66.61      3.67 o 
   2   9   1       72.28       56.84      6.72 o 
   3   9   1      225.49      221.16      6.88 o 
   4   9   1      261.95      232.83     13.94 o 
   5   9   1       39.69       44.14      3.57 o 
   6   9   1      165.26      168.56      6.81 o 
   7   9   1      260.33      291.28      9.74 o 
  -6  10   1        2.76        1.52      2.15 o 
  -5  10   1       83.31       73.32      4.55 o 
  -4  10   1      120.62      108.17      4.04 o 
  -3  10   1      121.03      114.65      5.01 o 
  -2  10   1       72.51       68.69      6.34 o 
  -1  10   1      239.07      231.88      6.90 o 
   0  10   1      790.00      745.28     14.96 o 
   1  10   1      182.12      169.79      5.82 o 
   2  10   1      123.43      116.01      5.02 o 
   3  10   1       22.85       24.39      8.24 o 
   4  10   1      120.52      105.32      5.09 o 
   5  10   1      121.16      115.04      5.59 o 
   6  10   1       38.22       48.15      6.59 o 
  -5  11   1       50.34       51.01      6.46 o 
  -4  11   1       33.57       41.26      3.57 o 
  -3  11   1       10.92       16.23      2.69 o 
  -2  11   1      113.07      111.90      5.10 o 
  -1  11   1      460.93      467.05     11.29 o 
   0  11   1       86.47       80.33      5.20 o 
   1  11   1      157.98      161.46      6.00 o 
   2  11   1      346.74      348.34      9.49 o 
   3  11   1       32.82       36.53      3.31 o 
   4  11   1       17.50       23.52      3.10 o 
   5  11   1       21.59       24.68      3.39 o 
  -3  12   1        0.03        2.33      2.23 o 
  -2  12   1      132.94      131.25      5.73 o 
  -1  12   1      225.64      219.34      7.52 o 
   0  12   1      172.40      180.42      9.38 o 
   1  12   1      281.49      303.54      8.95 o 
   2  12   1      108.88      101.72      5.19 o 
   3  12   1        0.04        3.94      2.23 o 
  -3 -12   2       92.01       94.52      6.80 o 
  -2 -12   2      133.50      146.67      7.97 o 
  -1 -12   2       26.58       37.17      4.93 o 
   0 -12   2       50.10       63.64      5.55 o 
   1 -12   2      135.57      151.14      7.97 o 
   2 -12   2       23.35       37.68      6.59 o 
  -5 -11   2       55.68       48.27      6.22 o 
  -4 -11   2       47.66       58.91      5.27 o 
  -3 -11   2       83.50       84.86      6.16 o 
  -2 -11   2       12.16       13.15      3.39 o 
  -1 -11   2      172.03      185.74      8.33 o 
   0 -11   2      440.73      442.94     13.35 o 
   1 -11   2      103.59      108.61      6.44 o 
   2 -11   2      144.72      134.68      7.24 o 
   3 -11   2       68.62       67.16      8.36 o 
   4 -11   2        4.26        6.84      4.81 o 
  -6 -10   2       90.37      105.58      5.92 o 
  -5 -10   2       14.74       16.14      4.59 o 
  -4 -10   2       24.44       24.17      3.48 o 
  -3 -10   2       86.57       88.73      5.68 o 
  -2 -10   2       57.05       57.10      5.01 o 
  -1 -10   2       42.46       38.43      7.35 o 
   0 -10   2      260.46      277.03      9.75 o 
   1 -10   2      315.00      287.56     10.02 o 
   2 -10   2       39.65       36.07      4.19 o 
   3 -10   2      113.17      112.87     14.32 o 
   4 -10   2       27.00       35.21      5.41 o 
   5 -10   2       23.81       23.23      5.83 o 
   6 -10   2      133.25      143.46      9.29 o 
  -7  -9   2        9.09        5.70      4.81 o 
  -6  -9   2       35.24       55.86     11.91 o 
  -5  -9   2      227.16      214.22     10.50 o 
  -4  -9   2      200.63      184.89      6.92 o 
  -3  -9   2      204.68      199.64      7.18 o 
  -2  -9   2      169.00      158.48      6.20 o 
  -1  -9   2       44.58       45.16      4.29 o 
   0  -9   2      521.46      483.27     13.08 o 
   1  -9   2      240.11      217.89      8.15 o 
   2  -9   2       40.72       38.44      3.56 o 
   3  -9   2      159.42      157.69      6.15 o 
   4  -9   2       35.06       43.41      5.39 o 
   5  -9   2       27.37       28.14      3.44 o 
   6  -9   2       81.25       85.44      5.10 o 
   7  -9   2      288.22      306.72     11.67 o 
  -8  -8   2       38.08       31.64      7.86 o 
  -7  -8   2       29.61       33.95      3.83 o 
  -6  -8   2        3.12        7.41      3.94 o 
  -5  -8   2      121.63      131.42      8.30 o 
  -4  -8   2      792.09      757.18     17.55 o 
  -3  -8   2      231.96      211.36      7.64 o 
  -2  -8   2      170.87      167.02      6.14 o 
  -1  -8   2      106.30       97.05      4.77 o 
   0  -8   2       11.01        4.94      3.05 o 
   1  -8   2      339.96      309.06      8.32 o 
   2  -8   2      333.82      339.73      7.31 o 
   3  -8   2      217.53      190.71      5.60 o 
   4  -8   2      187.38      182.20      6.19 o 
   5  -8   2       95.71       90.00      4.97 o 
   6  -8   2       63.67       68.83      4.51 o 
   7  -8   2       26.94       35.76      4.91 o 
  -9  -7   2       96.77      116.24      7.68 o 
  -8  -7   2      107.35      115.38      7.41 o 
  -7  -7   2       11.28        8.71      2.87 o 
  -6  -7   2      241.57      241.52     10.25 o 
  -5  -7   2      353.18      298.20     11.30 o 
  -4  -7   2     1434.72     1404.88     23.66 o 
  -3  -7   2      213.46      201.06     12.58 o 
  -2  -7   2      158.80      154.87      5.60 o 
  -1  -7   2      864.09      819.40     14.96 o 
   0  -7   2       57.44       60.58      3.69 o 
   1  -7   2       66.71       72.88      4.09 o 
   2  -7   2      264.98      282.63      5.89 o 
   3  -7   2      295.41      316.50      6.53 o 
   4  -7   2      528.61      504.09     11.66 o 
   5  -7   2       42.57       43.67      3.47 o 
   6  -7   2      236.83      225.56      9.02 o 
   7  -7   2       76.08       69.04      5.94 o 
   8  -7   2       87.82      105.34     10.14 o 
  -9  -6   2      116.90      120.41      7.61 o 
  -8  -6   2      137.41      140.81      8.04 o 
  -7  -6   2      311.51      261.38     13.53 o 
  -6  -6   2       11.25       12.46      5.58 o 
  -5  -6   2       25.30       29.83      3.74 o 
  -4  -6   2      661.16      634.67     12.65 o 
  -3  -6   2      321.81      299.21      7.74 o 
  -2  -6   2       25.01       19.43      2.50 o 
  -1  -6   2      107.03      100.76      3.60 o 
   0  -6   2     1071.97     1156.38     16.64 o 
   1  -6   2      195.29      190.89      5.58 o 
   2  -6   2     1105.52     1151.41     17.08 o 
   3  -6   2       52.55       54.99      2.71 o 
   4  -6   2      129.52      115.54      5.08 o 
   5  -6   2      373.46      356.63     12.32 o 
   6  -6   2       10.82        9.17      3.52 o 
   7  -6   2        0.34        0.64      3.06 o 
   8  -6   2       43.57       64.04      6.34 o 
  -9  -5   2        1.46       -2.28      3.26 o 
  -8  -5   2       29.24       33.09      4.71 o 
  -7  -5   2       15.24       13.67      2.87 o 
  -6  -5   2       56.81       63.93      5.86 o 
  -5  -5   2      827.27      798.02     14.77 o 
  -4  -5   2      151.16      134.22      8.64 o 
  -3  -5   2       45.08       46.67      3.11 o 
  -2  -5   2      677.82      680.10     11.49 o 
  -1  -5   2      225.74      212.74      4.76 o 
   0  -5   2      129.47      134.84      3.83 o 
   1  -5   2     2211.32     2343.30     34.77 o 
   2  -5   2        6.93        2.95      1.34 o 
   3  -5   2      445.56      416.72      6.90 o 
   4  -5   2      155.37      171.01      5.93 o 
   5  -5   2       56.15       61.04      4.95 o 
   6  -5   2      116.63      102.87      6.84 o 
   7  -5   2      132.38      119.39     12.92 o 
   8  -5   2      216.45      226.91     13.30 o 
   9  -5   2       76.02       92.23     21.54 o 
 -10  -4   2       44.39       38.28      5.96 o 
  -9  -4   2       21.58       22.91      4.35 o 
  -8  -4   2      241.30      242.77      9.62 o 
  -7  -4   2      158.96      148.61      7.04 o 
  -6  -4   2       42.30       44.01      3.53 o 
  -5  -4   2      104.37      109.55      4.46 o 
  -4  -4   2       19.94       24.25      2.29 o 
  -3  -4   2      710.42      728.36     12.67 o 
  -2  -4   2       17.98       17.20      1.95 o 
  -1  -4   2      359.47      338.50      7.14 o 
   0  -4   2     2469.87     2524.86     31.72 o 
   1  -4   2      704.22      737.15      9.96 o 
   2  -4   2       73.43       85.47      2.60 o 
   3  -4   2      279.90      248.38      4.70 o 
   4  -4   2      353.78      333.61      7.31 o 
   5  -4   2      327.50      309.10     14.41 o 
   6  -4   2       65.30       70.06      5.14 o 
   7  -4   2       93.22      103.58      6.16 o 
   8  -4   2       31.53       29.56     11.15 o 
   9  -4   2       90.43       94.67      6.88 o 
 -10  -3   2       46.89       65.37     22.17 o 
  -9  -3   2       31.31       34.05      4.58 o 
  -8  -3   2       28.96       30.67      4.08 o 
  -7  -3   2       51.25       47.26      4.60 o 
  -6  -3   2      305.80      298.90      8.87 o 
  -5  -3   2      145.88      151.41      4.71 o 
  -4  -3   2      637.39      738.76     12.68 o 
  -3  -3   2      449.19      501.01      7.56 o 
  -2  -3   2     2916.66     3182.46     51.79 o 
  -1  -3   2      410.06      412.20      6.64 o 
   0  -3   2      105.82      105.18      2.48 o 
   1  -3   2      235.62      299.48      4.79 o 
   2  -3   2      611.72      617.98      8.44 o 
   3  -3   2      624.82      582.42      8.38 o 
   4  -3   2       40.12       31.63      2.37 o 
   5  -3   2      181.13      208.81      7.65 o 
   6  -3   2      569.91      558.32     15.21 o 
   7  -3   2      404.90      407.43     16.47 o 
   8  -3   2       91.23       75.11      8.36 o 
   9  -3   2        3.72        3.21      3.17 o 
 -10  -2   2       46.10       52.55      5.34 o 
  -9  -2   2       92.78       91.59     11.31 o 
  -8  -2   2      250.14      241.88     12.16 o 
  -7  -2   2      109.29      100.76      5.23 o 
  -6  -2   2       10.08       11.73      2.19 o 
  -5  -2   2       26.10       29.21      2.05 o 
  -4  -2   2     2108.03     2207.54     32.00 o 
  -3  -2   2      626.39      741.09     12.23 o 
  -2  -2   2    21523.23    22009.26    394.56 o 
  -1  -2   2     2747.25     2914.16     35.18 o 
   0  -2   2     3772.18     3693.40     46.23 o 
   1  -2   2     1092.27     1100.46     13.51 o 
   2  -2   2      616.11      549.45      7.38 o 
   3  -2   2       98.32       99.35      2.07 o 
   4  -2   2      566.75      536.83      8.55 o 
   5  -2   2     1352.92     1299.53     27.07 o 
   6  -2   2       45.77       48.14      4.72 o 
   7  -2   2      361.87      337.58      9.07 o 
   8  -2   2       64.45       66.38      4.71 o 
   9  -2   2       37.59       46.78      4.53 o 
  10  -2   2       27.48       34.29     12.29 o 
 -10  -1   2      116.86      112.19      7.35 o 
  -9  -1   2      434.93      442.47     18.93 o 
  -8  -1   2      250.50      242.19      7.51 o 
  -7  -1   2       95.77       88.76      7.93 o 
  -6  -1   2       85.01       81.22      3.70 o 
  -5  -1   2      380.81      421.63     10.00 o 
  -4  -1   2     2007.88     2169.03     34.53 o 
  -3  -1   2       76.12       68.37      2.37 o 
  -2  -1   2    13020.62    13333.97    164.01 o 
  -1  -1   2     1645.72     1834.39     19.53 o 
   0  -1   2     1991.45     2124.35     24.45 o 
   1  -1   2      297.11      377.52      4.61 o 
   2  -1   2     1423.50     1381.10     20.30 o 
   3  -1   2      480.36      480.25     14.19 o 
   4  -1   2      584.84      527.65      8.23 o 
   5  -1   2       91.32       94.11      4.15 o 
   6  -1   2      168.20      167.81      5.72 o 
   7  -1   2     1054.33      994.35     28.51 o 
   8  -1   2       94.82       92.84      5.12 o 
   9  -1   2       11.38        7.30      4.17 o 
  10  -1   2       20.39       15.49      5.96 o 
 -10   0   2       77.29       85.61      5.82 o 
  -9   0   2        1.04        2.13      2.84 o 
  -8   0   2      100.25      100.01      4.92 o 
  -7   0   2      351.49      350.84      8.56 o 
  -6   0   2      214.81      179.88      6.80 o 
  -5   0   2       18.80       14.22      2.38 o 
  -4   0   2     1121.50     1228.66     15.60 o 
  -3   0   2     1893.91     1747.97     20.97 o 
  -2   0   2     1247.11     1251.26     14.93 o 
  -1   0   2      234.60      207.47      2.96 o 
   0   0   2      138.29      160.93      4.42 o 
   1   0   2    23467.75    24753.92    291.58 o 
   2   0   2     4435.77     4788.83     81.95 o 
   3   0   2       18.54        6.83      1.42 o 
   4   0   2      353.36      327.34      8.41 o 
   5   0   2       81.57       80.98      3.79 o 
   6   0   2      323.64      299.77     12.07 o 
   7   0   2      859.38      859.18     16.11 o 
   8   0   2        3.88       -0.25      2.36 o 
   9   0   2       10.22       12.67      3.21 o 
  10   0   2        0.81        6.30      9.25 o 
 -10   1   2      113.01      110.53      8.62 o 
  -9   1   2      440.00      415.89     20.78 o 
  -8   1   2      250.79      223.42      7.66 o 
  -7   1   2       94.06       93.45      5.99 o 
  -6   1   2       84.28       82.53      3.77 o 
  -5   1   2      368.04      404.85      8.05 o 
  -4   1   2     2027.18     2139.57     25.04 o 
  -3   1   2       75.50       70.32      2.66 o 
  -2   1   2    13030.71    13322.58    150.62 o 
  -1   1   2     1665.45     1801.97     23.03 o 
   0   1   2     1982.13     2111.00     24.23 o 
   1   1   2      296.89      367.78      8.32 o 
   2   1   2     1407.28     1341.37     18.85 o 
   3   1   2      499.85      467.02      8.10 o 
   4   1   2      570.79      517.87      9.35 o 
   5   1   2       90.05       98.39      3.92 o 
   6   1   2      172.57      162.59      5.29 o 
   7   1   2     1062.59     1015.57     20.40 o 
   8   1   2       90.90       92.39      7.60 o 
   9   1   2       10.84       14.10      3.21 o 
  10   1   2       19.60       17.52      3.48 o 
 -10   2   2       45.29       36.75      9.38 o 
  -9   2   2       94.82       76.03     10.64 o 
  -8   2   2      243.73      218.36      7.20 o 
  -7   2   2      106.82      105.15      4.79 o 
  -6   2   2       10.38       13.46      1.97 o 
  -5   2   2       25.62       26.98      1.97 o 
  -4   2   2     2103.10     2208.15     22.75 o 
  -3   2   2      648.99      772.97      8.34 o 
  -2   2   2    21435.71    22001.84    400.95 o 
  -1   2   2     2745.92     2794.52     35.60 o 
   0   2   2     3780.83     3551.76     40.85 o 
   1   2   2     1105.35     1109.04     15.07 o 
   2   2   2      611.67      546.25      7.15 o 
   3   2   2       98.01       92.85      2.84 o 
   4   2   2      578.17      574.58      9.61 o 
   5   2   2     1335.53     1269.07     29.46 o 
   6   2   2       45.16       46.18      3.02 o 
   7   2   2      359.62      328.73     16.47 o 
   8   2   2       62.98       67.16      5.70 o 
   9   2   2       35.87       41.08      7.86 o 
  10   2   2       28.77       27.25      5.20 o 
 -10   3   2       48.27       53.60      5.08 o 
  -9   3   2       32.24       32.84      7.35 o 
  -8   3   2       30.12       29.56      3.52 o 
  -7   3   2       49.77       44.35      2.81 o 
  -6   3   2      299.98      282.63      5.88 o 
  -5   3   2      154.03      158.67      5.05 o 
  -4   3   2      649.00      741.41      8.44 o 
  -3   3   2      447.09      484.45      6.18 o 
  -2   3   2     2918.42     3162.27     39.74 o 
  -1   3   2      428.09      426.97      6.09 o 
   0   3   2      110.01      107.98      2.18 o 
   1   3   2      236.27      305.90      4.25 o 
   2   3   2      599.23      607.80      7.90 o 
   3   3   2      628.47      576.09      7.86 o 
   4   3   2       40.37       33.70      2.12 o 
   5   3   2      181.07      201.81      4.40 o 
   6   3   2      578.55      560.35      9.77 o 
   7   3   2      408.91      405.60     12.93 o 
   8   3   2       89.24       87.34      4.76 o 
   9   3   2        3.90        8.84      2.92 o 
 -10   4   2       43.58       40.17      4.63 o 
  -9   4   2       22.34       23.51      3.72 o 
  -8   4   2      245.16      244.53     15.84 o 
  -7   4   2      154.82      146.39      9.88 o 
  -6   4   2       41.34       47.72      3.46 o 
  -5   4   2      105.44      111.26      2.75 o 
  -4   4   2       22.03       22.04      1.16 o 
  -3   4   2      703.54      728.04      8.75 o 
  -2   4   2       16.39       14.13      0.77 o 
  -1   4   2      360.16      343.26      4.38 o 
   0   4   2     2444.22     2496.88     27.00 o 
   1   4   2      681.95      732.35      9.13 o 
   2   4   2       68.08       81.93      2.07 o 
   3   4   2      278.75      249.10      4.19 o 
   4   4   2      355.57      349.07      6.12 o 
   5   4   2      325.67      300.36      5.95 o 
   6   4   2       65.67       68.57      3.00 o 
   7   4   2       91.75       87.01      3.57 o 
   8   4   2       30.28       34.02      3.84 o 
   9   4   2       91.65      102.66      6.19 o 
  -9   5   2        1.22        5.84      2.87 o 
  -8   5   2       28.42       31.63      3.65 o 
  -7   5   2       14.70       14.50      2.72 o 
  -6   5   2       59.59       60.58      4.07 o 
  -5   5   2      826.72      812.46     15.05 o 
  -4   5   2      153.05      141.63      5.92 o 
  -3   5   2       45.32       47.26      2.04 o 
  -2   5   2      680.18      704.77      8.29 o 
  -1   5   2      215.51      211.29      3.78 o 
   0   5   2      131.26      138.13      2.38 o 
   1   5   2     2212.06     2399.72     27.37 o 
   2   5   2        7.96        4.23      0.97 o 
   3   5   2      440.94      403.28      9.76 o 
   4   5   2      161.18      172.81      3.97 o 
   5   5   2       56.08       54.61      2.54 o 
   6   5   2      114.62      101.18      8.62 o 
   7   5   2      135.33      117.93      7.86 o 
   8   5   2      221.39      228.07      8.39 o 
   9   5   2       75.13       87.41      6.02 o 
  -9   6   2      116.78      110.04      6.41 o 
  -8   6   2      143.64      144.18     12.42 o 
  -7   6   2      313.23      280.01     19.77 o 
  -6   6   2        9.99        8.14      2.37 o 
  -5   6   2       24.91       28.38      2.18 o 
  -4   6   2      652.90      634.82     10.27 o 
  -3   6   2      318.41      301.83      5.70 o 
  -2   6   2       24.55       21.40      1.49 o 
  -1   6   2      106.76       97.14      2.04 o 
   0   6   2     1063.86     1159.54     13.35 o 
   1   6   2      188.56      187.23      3.45 o 
   2   6   2     1097.73     1159.54     17.24 o 
   3   6   2       52.56       56.98      2.18 o 
   4   6   2      126.61      116.10      3.25 o 
   5   6   2      379.58      342.02      8.94 o 
   6   6   2       10.90       13.24      2.62 o 
   7   6   2        0.27        1.03      4.69 o 
   8   6   2       45.16       58.89      4.83 o 
  -9   7   2       92.80       99.21      6.59 o 
  -8   7   2      107.87      116.75      9.12 o 
  -7   7   2       11.17        7.52      2.56 o 
  -6   7   2      242.27      231.04      8.36 o 
  -5   7   2      346.51      305.09      7.11 o 
  -4   7   2     1429.90     1389.91     19.87 o 
  -3   7   2      214.36      209.84      4.68 o 
  -2   7   2      152.37      158.09      3.83 o 
  -1   7   2      865.75      826.24     12.07 o 
   0   7   2       53.31       52.14      2.43 o 
   1   7   2       66.78       76.54      2.87 o 
   2   7   2      256.63      278.11      5.18 o 
   3   7   2      303.42      323.42      9.76 o 
   4   7   2      519.17      482.71     11.07 o 
   5   7   2       42.90       46.93      3.55 o 
   6   7   2      235.63      229.59      7.55 o 
   7   7   2       76.76       65.83      4.81 o 
   8   7   2       88.33       91.06      8.87 o 
  -8   8   2       39.58       37.26      4.07 o 
  -7   8   2       32.52       41.26      3.83 o 
  -6   8   2        2.79       -0.93      2.05 o 
  -5   8   2      121.24      127.29      4.17 o 
  -4   8   2      789.18      757.66     12.27 o 
  -3   8   2      229.20      218.29      5.88 o 
  -2   8   2      175.38      174.88      4.27 o 
  -1   8   2      105.96      101.92      3.17 o 
   0   8   2       12.83       11.77      1.41 o 
   1   8   2      346.27      326.04      7.88 o 
   2   8   2      328.80      323.66      8.24 o 
   3   8   2      217.36      194.03      5.98 o 
   4   8   2      192.68      170.19      5.88 o 
   5   8   2       95.85       86.40      7.86 o 
   6   8   2       65.69       69.00      9.50 o 
   7   8   2       26.87       30.50      3.78 o 
  -7   9   2        8.76        8.73      2.92 o 
  -6   9   2       32.37       34.51      3.64 o 
  -5   9   2      221.94      205.61      5.64 o 
  -4   9   2      197.33      182.16      4.92 o 
  -3   9   2      203.62      187.91      4.92 o 
  -2   9   2      167.67      168.30      6.52 o 
  -1   9   2       41.17       45.35      8.87 o 
   0   9   2      512.77      503.57     10.93 o 
   1   9   2      239.49      218.69      6.36 o 
   2   9   2       43.02       36.94      2.95 o 
   3   9   2      154.62      143.96      5.45 o 
   4   9   2       33.52       31.95      3.03 o 
   5   9   2       26.80       24.19      4.18 o 
   6   9   2       81.47       88.88      5.23 o 
   7   9   2      288.19      279.38      9.62 o 
  -6  10   2       91.53       92.25      5.23 o 
  -5  10   2       14.63       18.95      2.28 o 
  -4  10   2       26.58       28.73      2.39 o 
  -3  10   2       86.24       95.80     10.77 o 
  -2  10   2       60.74       65.00      5.70 o 
  -1  10   2       42.23       40.51      3.13 o 
   0  10   2      253.62      276.30      7.71 o 
   1  10   2      324.36      288.93      8.06 o 
   2  10   2       40.97       36.90      4.43 o 
   3  10   2      112.28      105.84      4.91 o 
   4  10   2       26.82       26.72      3.03 o 
   5  10   2       25.80       24.55      3.28 o 
   6  10   2      132.77      131.61      6.39 o 
  -5  11   2       52.15       44.71      6.08 o 
  -4  11   2       48.17       54.58      3.94 o 
  -3  11   2       83.40       86.21      4.57 o 
  -2  11   2       13.40       13.64      2.41 o 
  -1  11   2      175.02      178.82      6.36 o 
   0  11   2      431.13      415.12     26.86 o 
   1  11   2      103.89      107.08      4.93 o 
   2  11   2      149.84      136.14      5.55 o 
   3  11   2       64.14       55.13      4.01 o 
   4  11   2        4.88       10.88      2.59 o 
  -3  12   2       90.07       91.29      7.10 o 
  -2  12   2      130.43      138.90      6.21 o 
  -1  12   2       26.57       29.27      3.13 o 
   0  12   2       46.89       56.92      5.45 o 
   1  12   2      136.55      138.50      5.91 o 
   2  12   2       24.22       30.77      3.31 o 
  -3 -12   3       70.68       76.96      6.27 o 
  -2 -12   3      183.10      201.57     10.01 o 
  -1 -12   3       44.26       64.13      5.73 o 
   0 -12   3       47.27       62.86      5.73 o 
   1 -12   3      186.36      191.81      9.00 o 
   2 -12   3       97.04      116.32     10.39 o 
  -5 -11   3      231.49      251.69     12.22 o 
  -4 -11   3       89.27       95.64      9.12 o 
  -3 -11   3      185.29      184.80      8.51 o 
  -2 -11   3        1.16        6.59      3.05 o 
  -1 -11   3       11.67       17.48      5.83 o 
   0 -11   3       24.39       35.36      6.34 o 
   1 -11   3      139.32      151.42      7.61 o 
   2 -11   3      146.74      139.09      7.32 o 
   3 -11   3      150.43      148.50     11.15 o 
   4 -11   3       28.14       35.48      6.59 o 
  -6 -10   3       10.34       18.31      4.87 o 
  -5 -10   3       21.31       26.11      5.16 o 
  -4 -10   3       74.84       75.09      5.69 o 
  -3 -10   3      137.50      124.57      7.50 o 
  -2 -10   3      266.96      255.33      9.50 o 
  -1 -10   3      643.22      630.10     16.30 o 
   0 -10   3      216.52      206.47      8.60 o 
   1 -10   3      154.64      131.98      6.80 o 
   2 -10   3       85.01       87.68      5.70 o 
   3 -10   3      175.34      176.18      9.60 o 
   4 -10   3        8.47       10.29      4.06 o 
   5 -10   3       68.60       80.86      7.35 o 
  -7  -9   3       51.79       68.68      6.21 o 
  -6  -9   3       83.56       90.90      7.44 o 
  -5  -9   3       69.07       74.22     10.39 o 
  -4  -9   3      173.17      168.05      6.60 o 
  -3  -9   3       81.60       91.84      5.88 o 
  -2  -9   3      270.97      250.10      7.81 o 
  -1  -9   3      167.51      165.40     10.64 o 
   0  -9   3      510.68      502.06     13.44 o 
   1  -9   3       66.61       73.82      8.62 o 
   2  -9   3      111.75      118.80      5.44 o 
   3  -9   3      104.39      110.39      7.35 o 
   4  -9   3      110.15      116.93      7.79 o 
   5  -9   3        8.42        6.99      2.74 o 
   6  -9   3       67.33       60.01      5.98 o 
  -8  -8   3        7.54       17.57      4.63 o 
  -7  -8   3        7.85        8.20      8.49 o 
  -6  -8   3       14.23       18.78      4.68 o 
  -5  -8   3        0.72       -0.41      2.06 o 
  -4  -8   3      252.91      260.76      8.00 o 
  -3  -8   3      778.48      769.38     15.35 o 
  -2  -8   3      286.15      272.09      7.92 o 
  -1  -8   3      125.35      123.73      5.44 o 
   0  -8   3      111.23      107.67      9.76 o 
   1  -8   3      266.13      249.00      9.88 o 
   2  -8   3      120.88      120.18      5.31 o 
   3  -8   3        5.69        7.22      2.72 o 
   4  -8   3       25.78       30.28      3.18 o 
   5  -8   3       47.61       48.95      5.31 o 
   6  -8   3      113.13      110.25      9.50 o 
   7  -8   3       62.29       77.10     15.71 o 
  -9  -7   3      111.62      108.69      7.73 o 
  -8  -7   3      152.11      142.90     13.30 o 
  -7  -7   3      118.37      111.87      8.16 o 
  -6  -7   3       41.23       41.79      5.41 o 
  -5  -7   3      185.72      174.82      6.40 o 
  -4  -7   3      159.96      157.08      6.10 o 
  -3  -7   3        5.94        7.90      2.50 o 
  -2  -7   3       12.72       13.33      2.61 o 
  -1  -7   3      674.73      689.92     13.11 o 
   0  -7   3      587.03      604.13     10.53 o 
   1  -7   3        9.13       12.03      1.90 o 
   2  -7   3      210.64      216.65      5.17 o 
   3  -7   3       26.58       26.24      2.52 o 
   4  -7   3      162.73      149.92      9.34 o 
   5  -7   3      128.50      112.91      5.12 o 
   6  -7   3      557.68      534.88     22.43 o 
   7  -7   3      204.98      196.31      9.09 o 
   8  -7   3      132.36      158.89      8.61 o 
  -9  -6   3        0.71        3.67      3.60 o 
  -8  -6   3       28.88       27.86      4.66 o 
  -7  -6   3       59.64       65.15      6.33 o 
  -6  -6   3       44.10       40.04      5.44 o 
  -5  -6   3      156.80      164.17      6.10 o 
  -4  -6   3      414.13      428.42     15.09 o 
  -3  -6   3     1205.25     1271.96     30.63 o 
  -2  -6   3      617.65      586.37     11.70 o 
  -1  -6   3      285.86      294.23      6.31 o 
   0  -6   3      218.74      230.18      5.13 o 
   1  -6   3      349.76      377.81      6.53 o 
   2  -6   3       33.12       27.02      2.09 o 
   3  -6   3      180.20      168.87      4.39 o 
   4  -6   3       51.17       46.80      4.04 o 
   5  -6   3      167.41      170.13      8.80 o 
   6  -6   3       82.48       83.39      7.73 o 
   7  -6   3       19.66       24.46      5.70 o 
   8  -6   3       19.70       21.05      4.31 o 
 -10  -5   3       62.98       71.48     18.63 o 
  -9  -5   3       80.98       84.98     15.46 o 
  -8  -5   3      335.38      301.32     10.88 o 
  -7  -5   3      169.44      154.26      5.86 o 
  -6  -5   3       63.87       61.14      6.34 o 
  -5  -5   3      211.67      223.45      6.78 o 
  -4  -5   3      460.03      438.89      9.68 o 
  -3  -5   3      540.31      544.05     10.77 o 
  -2  -5   3      190.35      199.23      6.42 o 
  -1  -5   3      136.97      126.19      2.66 o 
   0  -5   3      285.77      302.59      5.22 o 
   1  -5   3     1756.64     1805.17     22.61 o 
   2  -5   3      173.82      173.35      4.04 o 
   3  -5   3      297.45      263.31      5.24 o 
   4  -5   3      352.14      346.85      7.79 o 
   5  -5   3       18.79       19.54      3.16 o 
   6  -5   3       31.19       30.57      4.28 o 
   7  -5   3      285.67      278.30     10.08 o 
   8  -5   3      234.67      240.69      9.72 o 
   9  -5   3      123.63      154.39      9.50 o 
 -10  -4   3       63.72       79.25      6.73 o 
  -9  -4   3       68.90       67.76     13.18 o 
  -8  -4   3       94.19       71.69      5.64 o 
  -7  -4   3      144.43      146.08      5.65 o 
  -6  -4   3       37.30       33.74      4.55 o 
  -5  -4   3      126.91      149.09      5.04 o 
  -4  -4   3      445.71      465.26     10.65 o 
  -3  -4   3     1328.07     1256.59     20.02 o 
  -2  -4   3      390.00      385.69      8.01 o 
  -1  -4   3      140.04      139.17      4.46 o 
   0  -4   3      421.13      433.10      6.39 o 
   1  -4   3      738.47      733.72      9.95 o 
   2  -4   3      302.49      332.80      5.58 o 
   3  -4   3      422.58      400.45      7.15 o 
   4  -4   3       85.05       70.67      3.51 o 
   5  -4   3      108.66      106.10      5.42 o 
   6  -4   3      225.65      182.46      7.61 o 
   7  -4   3       47.67       53.83      4.84 o 
   8  -4   3       59.64       63.46      5.83 o 
   9  -4   3       20.18       25.71      4.56 o 
 -10  -3   3      235.12      252.77     10.08 o 
  -9  -3   3      326.87      312.06     14.19 o 
  -8  -3   3        5.27        1.01      5.07 o 
  -7  -3   3      215.19      204.73      6.43 o 
  -6  -3   3      157.30      146.98      7.31 o 
  -5  -3   3      216.13      244.46      9.42 o 
  -4  -3   3     1632.12     1710.28     24.77 o 
  -3  -3   3     1404.43     1534.20     28.85 o 
  -2  -3   3      119.94      159.21      3.72 o 
  -1  -3   3      590.52      609.41      9.55 o 
   0  -3   3     2935.75     2979.14     36.87 o 
   1  -3   3      523.42      522.92      7.43 o 
   2  -3   3      207.59      236.31      4.24 o 
   3  -3   3      279.89      289.91      4.86 o 
   4  -3   3      397.84      348.19      7.16 o 
   5  -3   3      178.62      160.47      9.63 o 
   6  -3   3      699.50      646.59     15.55 o 
   7  -3   3        2.61        4.37      3.29 o 
   8  -3   3      239.70      227.57      8.97 o 
   9  -3   3      110.48      110.46      7.05 o 
 -10  -2   3      101.90      112.34      9.50 o 
  -9  -2   3       11.07        7.65      5.45 o 
  -8  -2   3       49.10       60.48      4.33 o 
  -7  -2   3      192.48      151.45      6.12 o 
  -6  -2   3        3.14        1.16      1.34 o 
  -5  -2   3      114.93      121.50      3.93 o 
  -4  -2   3      440.37      476.97      8.90 o 
  -3  -2   3     2562.79     2687.52     33.55 o 
  -2  -2   3     1344.70     1623.74     17.68 o 
  -1  -2   3     3544.72     3730.87     39.50 o 
   0  -2   3      889.57      993.38     12.03 o 
   1  -2   3      794.06      878.70     11.00 o 
   2  -2   3     1721.53     1666.12     19.74 o 
   3  -2   3       29.06       28.39      1.11 o 
   4  -2   3      218.59      238.92      4.96 o 
   5  -2   3       90.30       86.41      4.24 o 
   6  -2   3     1613.81     1525.24     33.65 o 
   7  -2   3      153.23      151.51      5.99 o 
   8  -2   3       11.04        5.51      2.72 o 
   9  -2   3       50.36       53.60      4.61 o 
 -10  -1   3       22.37       22.09      4.10 o 
  -9  -1   3      235.20      226.33     14.93 o 
  -8  -1   3      382.56      381.60     30.83 o 
  -7  -1   3       85.42       78.27      4.61 o 
  -6  -1   3      150.45      159.21      3.64 o 
  -5  -1   3     1567.55     1679.95     22.71 o 
  -4  -1   3      468.24      471.17      7.67 o 
  -3  -1   3      606.13      569.66      8.00 o 
  -2  -1   3     4745.26     5014.31     58.63 o 
  -1  -1   3      984.80     1139.12     19.29 o 
   0  -1   3      804.88      839.19     15.26 o 
   1  -1   3     2048.39     2044.07     23.87 o 
   2  -1   3     2710.64     2953.66     31.85 o 
   3  -1   3       76.01       62.23      2.09 o 
   4  -1   3      707.02      756.09     18.61 o 
   5  -1   3       30.12       30.98      2.84 o 
   6  -1   3      528.37      497.76     18.62 o 
   7  -1   3      159.19      156.41      6.03 o 
   8  -1   3       24.21       19.44      5.27 o 
   9  -1   3        5.97        7.96      3.09 o 
 -10   0   3       31.47       28.90      9.12 o 
  -9   0   3       55.31       60.73      4.86 o 
  -8   0   3        2.20        1.75      2.18 o 
  -7   0   3       16.56       16.62      2.74 o 
  -6   0   3       43.85       37.84      2.53 o 
  -5   0   3      114.82      123.26      3.67 o 
  -4   0   3        1.51        1.09      1.02 o 
  -3   0   3        1.53       23.31      4.05 o 
  -2   0   3     8297.24     8449.29     95.70 o 
  -1   0   3      310.17      320.07      4.13 o 
   0   0   3       73.54       76.15      2.12 o 
   1   0   3     8877.89     9260.65    209.52 o 
   2   0   3     2513.05     2381.69     33.49 o 
   3   0   3        9.35       11.75      1.85 o 
   4   0   3       25.75       34.64      2.42 o 
   5   0   3      189.12      157.36      5.24 o 
   6   0   3      471.74      443.21     12.61 o 
   7   0   3       39.01       38.34      4.16 o 
   8   0   3        0.56        1.31      2.68 o 
   9   0   3      280.99      296.55     17.49 o 
 -10   1   3       22.64       17.23      7.86 o 
  -9   1   3      234.56      220.07     11.28 o 
  -8   1   3      383.19      370.50     20.91 o 
  -7   1   3       86.18       82.20      4.34 o 
  -6   1   3      154.30      150.10      4.85 o 
  -5   1   3     1576.21     1660.11     20.38 o 
  -4   1   3      483.61      484.68      6.97 o 
  -3   1   3      611.26      570.45      7.74 o 
  -2   1   3     4739.86     4920.05     56.81 o 
  -1   1   3     1011.19     1157.50     13.29 o 
   0   1   3      784.64      824.31      8.78 o 
   1   1   3     2044.30     2020.85     44.30 o 
   2   1   3     2711.36     2911.11     39.22 o 
   3   1   3       79.84       59.37      2.53 o 
   4   1   3      709.91      756.69     12.64 o 
   5   1   3       30.49       33.95      2.61 o 
   6   1   3      531.09      494.95     20.12 o 
   7   1   3      152.69      149.19      5.55 o 
   8   1   3       27.28       26.28      3.52 o 
   9   1   3        5.13        8.92      2.99 o 
 -10   2   3      101.07      109.20      6.65 o 
  -9   2   3       11.02       23.31      7.35 o 
  -8   2   3       47.66       46.46      3.78 o 
  -7   2   3      185.34      163.97      5.83 o 
  -6   2   3        4.32        4.78      1.66 o 
  -5   2   3      116.10      113.95      2.61 o 
  -4   2   3      448.26      479.88      5.96 o 
  -3   2   3     2583.55     2687.62     29.06 o 
  -2   2   3     1368.37     1612.36     20.75 o 
  -1   2   3     3551.84     3763.44     46.64 o 
   0   2   3      885.44      973.36     11.52 o 
   1   2   3      792.82      864.94     13.54 o 
   2   2   3     1725.14     1624.60     19.33 o 
   3   2   3       30.62       27.20      1.77 o 
   4   2   3      215.89      248.48      5.56 o 
   5   2   3       96.33       82.17      3.98 o 
   6   2   3     1602.12     1553.18     32.43 o 
   7   2   3      158.31      155.53      6.06 o 
   8   2   3       10.92       12.31      2.76 o 
   9   2   3       48.79       52.96      4.56 o 
 -10   3   3      238.45      226.90      9.32 o 
  -9   3   3      324.12      318.31     10.21 o 
  -8   3   3        5.69        4.37      2.67 o 
  -7   3   3      215.05      204.79      9.00 o 
  -6   3   3      155.08      153.61      3.55 o 
  -5   3   3      226.73      241.06      4.14 o 
  -4   3   3     1658.14     1700.46     21.04 o 
  -3   3   3     1400.21     1474.93     16.73 o 
  -2   3   3      119.91      156.20      3.02 o 
  -1   3   3      607.00      611.03      8.43 o 
   0   3   3     2938.57     2946.97     33.46 o 
   1   3   3      525.06      537.04      6.85 o 
   2   3   3      208.57      237.07      3.84 o 
   3   3   3      277.80      281.93      4.73 o 
   4   3   3      399.17      358.47      5.88 o 
   5   3   3      180.16      157.43      3.94 o 
   6   3   3      702.28      651.72     11.02 o 
   7   3   3        3.07        0.91      1.56 o 
   8   3   3      236.61      227.09      9.44 o 
   9   3   3      113.52      102.48      7.67 o 
 -10   4   3       62.32       70.51      6.34 o 
  -9   4   3       68.91       56.01      6.08 o 
  -8   4   3       92.08       82.16      5.20 o 
  -7   4   3      144.89      155.18      6.14 o 
  -6   4   3       34.41       30.82      3.73 o 
  -5   4   3      128.43      153.45      4.13 o 
  -4   4   3      454.27      467.70      6.29 o 
  -3   4   3     1307.03     1274.19     15.84 o 
  -2   4   3      401.29      387.40      6.04 o 
  -1   4   3      136.74      130.19      2.72 o 
   0   4   3      425.41      432.67      5.87 o 
   1   4   3      717.92      719.32      9.16 o 
   2   4   3      294.86      325.76      4.97 o 
   3   4   3      421.75      396.34      6.01 o 
   4   4   3       83.70       70.25      2.59 o 
   5   4   3      107.33      101.99      3.50 o 
   6   4   3      228.10      194.06      4.95 o 
   7   4   3       46.67       50.37      3.01 o 
   8   4   3       59.39       56.38      4.76 o 
   9   4   3       18.60       19.96      3.80 o 
 -10   5   3       61.03       75.54      7.48 o 
  -9   5   3       80.59       94.57      6.02 o 
  -8   5   3      333.24      317.88      9.75 o 
  -7   5   3      168.65      157.74      6.14 o 
  -6   5   3       63.58       62.67      3.08 o 
  -5   5   3      216.46      244.32      5.46 o 
  -4   5   3      461.63      453.31      7.64 o 
  -3   5   3      534.92      551.13      8.57 o 
  -2   5   3      195.89      199.38      3.94 o 
  -1   5   3      133.79      118.55      2.77 o 
   0   5   3      298.59      308.57      5.10 o 
   1   5   3     1759.71     1866.57     21.54 o 
   2   5   3      172.30      173.78      3.40 o 
   3   5   3      298.33      275.78      5.10 o 
   4   5   3      357.98      345.24      6.32 o 
   5   5   3       19.51       21.24      1.91 o 
   6   5   3       31.25       38.62      2.39 o 
   7   5   3      285.57      282.91      8.86 o 
   8   5   3      236.93      232.69      9.38 o 
   9   5   3      125.94      144.45      7.44 o 
  -9   6   3        0.69        2.56      4.81 o 
  -8   6   3       29.54       29.84      3.70 o 
  -7   6   3       61.72       62.36      4.50 o 
  -6   6   3       41.70       39.43      3.49 o 
  -5   6   3      154.95      161.18      4.45 o 
  -4   6   3      411.83      420.16      7.60 o 
  -3   6   3     1213.61     1278.47     17.73 o 
  -2   6   3      619.25      599.90      9.11 o 
  -1   6   3      283.12      294.34      5.25 o 
   0   6   3      218.44      227.24      4.31 o 
   1   6   3      336.31      366.16      5.65 o 
   2   6   3       30.30       24.83      1.56 o 
   3   6   3      175.75      175.84      3.98 o 
   4   6   3       50.19       49.57      2.36 o 
   5   6   3      167.63      160.52      5.91 o 
   6   6   3       83.05       77.40      4.50 o 
   7   6   3       21.25       23.87      3.26 o 
   8   6   3       19.95       27.12      3.72 o 
  -9   7   3      113.62      113.64      6.56 o 
  -8   7   3      152.12      145.49     15.08 o 
  -7   7   3      118.07      116.30      5.66 o 
  -6   7   3       42.98       36.12      2.61 o 
  -5   7   3      186.92      173.37      4.76 o 
  -4   7   3      161.49      162.10      4.28 o 
  -3   7   3        6.44        5.99      1.33 o 
  -2   7   3       12.11       15.60      1.48 o 
  -1   7   3      664.50      671.34     10.26 o 
   0   7   3      599.04      611.24      9.33 o 
   1   7   3        9.03       14.88      1.44 o 
   2   7   3      212.87      222.21      4.54 o 
   3   7   3       27.62       22.21      2.51 o 
   4   7   3      163.67      147.72      5.34 o 
   5   7   3      132.55      119.83      5.18 o 
   6   7   3      556.40      533.49     18.88 o 
   7   7   3      204.12      203.81     10.26 o 
   8   7   3      130.88      148.30      7.12 o 
  -8   8   3        7.06       12.44      3.55 o 
  -7   8   3        9.08        8.96      2.92 o 
  -6   8   3       15.00       14.84      2.16 o 
  -5   8   3        0.76        3.47      1.56 o 
  -4   8   3      257.11      253.74      5.79 o 
  -3   8   3      788.27      768.22     12.03 o 
  -2   8   3      293.83      270.59      6.62 o 
  -1   8   3      126.26      127.14      3.57 o 
   0   8   3      113.77      108.75      4.05 o 
   1   8   3      274.41      265.96      5.29 o 
   2   8   3      121.24      112.10      4.47 o 
   3   8   3        6.44        4.67      1.88 o 
   4   8   3       26.51       25.02      2.85 o 
   5   8   3       45.44       46.86      3.71 o 
   6   8   3      114.12      119.61      5.71 o 
   7   8   3       63.45       81.79      5.29 o 
  -7   9   3       52.17       53.92      4.44 o 
  -6   9   3       83.68       89.05      3.91 o 
  -5   9   3       68.86       64.94      3.36 o 
  -4   9   3      170.69      161.57      4.67 o 
  -3   9   3       82.92       92.24      3.36 o 
  -2   9   3      273.96      253.49      5.59 o 
  -1   9   3      159.08      163.37      4.28 o 
   0   9   3      523.52      540.35     11.37 o 
   1   9   3       65.91       66.67      3.76 o 
   2   9   3      113.59      113.88      4.65 o 
   3   9   3       99.58       93.65      4.47 o 
   4   9   3      108.71      106.78      5.96 o 
   5   9   3        9.23       10.86      2.49 o 
   6   9   3       66.62       55.61      4.32 o 
  -6  10   3       11.54        9.54      2.24 o 
  -5  10   3       21.22       26.33      2.99 o 
  -4  10   3       74.24       71.82      4.56 o 
  -3  10   3      143.19      142.07      4.28 o 
  -2  10   3      271.90      242.03      7.17 o 
  -1  10   3      642.24      625.50     14.19 o 
   0  10   3      218.15      209.07     11.53 o 
   1  10   3      161.37      133.92      9.12 o 
   2  10   3       90.85       89.77      4.47 o 
   3  10   3      175.85      178.46      6.34 o 
   4  10   3        8.90        7.98      2.51 o 
   5  10   3       66.14       64.36      4.55 o 
  -5  11   3      231.55      256.91     11.15 o 
  -4  11   3       88.08       83.00      4.66 o 
  -3  11   3      183.08      191.08      6.62 o 
  -2  11   3        1.10        5.87      2.05 o 
  -1  11   3       10.04       15.85      2.51 o 
   0  11   3       26.72       32.22      3.13 o 
   1  11   3      136.09      150.53      7.10 o 
   2  11   3      144.79      133.74      5.64 o 
   3  11   3      153.05      152.88     15.71 o 
   4  11   3       27.51       27.74      3.49 o 
  -3  12   3       67.28       75.52      6.08 o 
  -2  12   3      185.80      188.55      9.88 o 
  -1  12   3       43.86       49.25      4.05 o 
   0  12   3       46.55       62.90      5.83 o 
   1  12   3      189.53      190.91      6.96 o 
   2  12   3       93.17      108.55      5.46 o 
  -3 -12   4       10.71       17.99      6.08 o 
  -2 -12   4       21.16       32.75      5.20 o 
  -1 -12   4       56.80       77.16      6.34 o 
   0 -12   4       13.73       25.90      4.39 o 
   1 -12   4       64.10       90.22      6.59 o 
   2 -12   4      109.22      116.07     10.39 o 
  -5 -11   4       28.54       42.87      8.87 o 
  -4 -11   4       96.93      116.75      7.08 o 
  -3 -11   4        1.26        1.24      2.80 o 
  -2 -11   4       49.75       57.06      5.38 o 
  -1 -11   4       21.19       30.91      4.31 o 
   0 -11   4      176.69      179.74      8.24 o 
   1 -11   4      130.88      146.81      7.50 o 
   2 -11   4       20.59       31.17      6.34 o 
   3 -11   4      146.67      161.93     11.66 o 
   4 -11   4       55.05       71.46      8.62 o 
  -6 -10   4       36.67       42.72      6.22 o 
  -5 -10   4       83.46      102.85      7.97 o 
  -4 -10   4       24.53       26.72      3.83 o 
  -3 -10   4       63.11       57.71      4.60 o 
  -2 -10   4      191.04      180.59     27.62 o 
  -1 -10   4       51.95       58.33      5.19 o 
   0 -10   4      133.25      126.87      6.81 o 
   1 -10   4      120.55      114.61     11.40 o 
   2 -10   4      220.08      212.81     10.39 o 
   3 -10   4      154.48      166.23      9.36 o 
   4 -10   4       15.08       19.48      5.20 o 
   5 -10   4       23.28       29.68     12.29 o 
  -7  -9   4       45.11       30.73      5.90 o 
  -6  -9   4      100.67      120.11      8.30 o 
  -5  -9   4      182.21      185.87      7.46 o 
  -4  -9   4       28.59       27.19      4.62 o 
  -3  -9   4      182.08      178.96      6.90 o 
  -2  -9   4      753.47      718.76     14.97 o 
  -1  -9   4      190.68      164.84      7.43 o 
   0  -9   4       92.43       97.12      5.73 o 
   1  -9   4      130.36      138.91      6.54 o 
   2  -9   4      674.25      643.30     13.81 o 
   3  -9   4       85.34       85.05     10.26 o 
   4  -9   4      106.07      118.80      9.50 o 
   5  -9   4       16.34       15.82      7.86 o 
   6  -9   4       12.62       17.10      6.72 o 
  -8  -8   4       17.41       22.86      4.43 o 
  -7  -8   4       17.21       17.95      5.20 o 
  -6  -8   4       17.27       17.96      6.72 o 
  -5  -8   4      113.98      114.18      5.86 o 
  -4  -8   4      203.06      211.72      7.34 o 
  -3  -8   4      772.88      745.36     16.41 o 
  -2  -8   4     2070.21     1952.84     40.68 o 
  -1  -8   4      195.72      193.05      6.57 o 
   0  -8   4       28.51       29.10      3.89 o 
   1  -8   4      137.71      129.13      5.47 o 
   2  -8   4      367.07      364.63      9.12 o 
   3  -8   4      200.56      188.83      5.95 o 
   4  -8   4        3.42        7.67      2.36 o 
   5  -8   4      162.28      169.85      6.20 o 
   6  -8   4        5.78       10.64      3.85 o 
   7  -8   4      103.24      100.65      6.90 o 
  -9  -7   4       60.21       55.78      6.10 o 
  -8  -7   4       54.30       66.34      6.07 o 
  -7  -7   4       74.51       76.80      6.87 o 
  -6  -7   4       86.49       85.10      7.17 o 
  -5  -7   4      264.77      262.18      8.87 o 
  -4  -7   4      579.54      530.32     13.06 o 
  -3  -7   4      580.14      562.78     12.20 o 
  -2  -7   4      279.03      261.39      7.52 o 
  -1  -7   4      255.40      243.98      7.03 o 
   0  -7   4      514.70      468.23     10.31 o 
   1  -7   4       56.77       61.42      3.87 o 
   2  -7   4        5.54        4.96      1.77 o 
   3  -7   4      191.88      172.60      6.39 o 
   4  -7   4        8.73       11.25      2.72 o 
   5  -7   4       77.34       76.32      4.54 o 
   6  -7   4        6.84        1.26      3.21 o 
   7  -7   4      118.45      134.12      7.58 o 
  -9  -6   4       22.62       24.09      5.20 o 
  -8  -6   4        1.87        3.67      3.45 o 
  -7  -6   4       42.83       39.82      8.36 o 
  -6  -6   4      164.92      155.60      8.81 o 
  -5  -6   4      309.08      290.49      8.68 o 
  -4  -6   4      429.40      427.32      9.99 o 
  -3  -6   4     1607.73     1527.59     24.87 o 
  -2  -6   4      752.60      738.06     13.64 o 
  -1  -6   4      340.93      360.41      7.36 o 
   0  -6   4      264.74      260.28      4.99 o 
   1  -6   4      138.53      144.37      4.01 o 
   2  -6   4      439.53      449.80      7.63 o 
   3  -6   4      450.39      439.39      9.16 o 
   4  -6   4        6.15        6.44      2.24 o 
   5  -6   4       69.49       70.23      4.61 o 
   6  -6   4       99.44       95.25      6.30 o 
   7  -6   4       40.84       48.11      5.07 o 
   8  -6   4      103.46      135.77     14.32 o 
 -10  -5   4       67.02       63.17     26.99 o 
  -9  -5   4       71.72       65.66      6.10 o 
  -8  -5   4       16.05       16.57      4.06 o 
  -7  -5   4      124.72      123.02      7.44 o 
  -6  -5   4      214.94      219.63      9.30 o 
  -5  -5   4      116.77      112.08      5.06 o 
  -4  -5   4     1418.36     1446.14     23.65 o 
  -3  -5   4      775.43      774.84     19.38 o 
  -2  -5   4      103.63      108.95      3.64 o 
  -1  -5   4      630.66      610.34      7.93 o 
   0  -5   4      784.02      877.53     11.75 o 
   1  -5   4       60.29       63.45      2.51 o 
   2  -5   4      912.08      853.04     20.19 o 
   3  -5   4       48.27       47.81      2.44 o 
   4  -5   4      773.51      746.16     13.49 o 
   5  -5   4      135.45      140.92      6.53 o 
   6  -5   4       18.96       17.20      5.45 o 
   7  -5   4      121.75      129.01      7.11 o 
   8  -5   4       25.41       26.33      4.56 o 
 -10  -4   4       35.98       37.82      5.54 o 
  -9  -4   4       44.96       42.42      4.96 o 
  -8  -4   4        8.90        8.06      3.52 o 
  -7  -4   4       56.84       58.92      5.71 o 
  -6  -4   4      296.87      274.79      7.42 o 
  -5  -4   4       36.31       43.10      3.15 o 
  -4  -4   4     4693.18     5048.18     73.79 o 
  -3  -4   4      734.66      808.91     23.48 o 
  -2  -4   4      346.84      404.82      7.21 o 
  -1  -4   4      204.07      188.63      3.56 o 
   0  -4   4     1084.01     1227.53     15.51 o 
   1  -4   4       95.98       83.20      2.62 o 
   2  -4   4      594.46      573.00      8.36 o 
   3  -4   4       98.28      108.18      3.02 o 
   4  -4   4      676.40      670.95     12.00 o 
   5  -4   4      712.40      670.68     24.07 o 
   6  -4   4       49.84       53.05      6.84 o 
   7  -4   4      117.12      119.58      6.64 o 
   8  -4   4       31.66       39.79      4.63 o 
   9  -4   4       63.42       67.08     10.90 o 
 -10  -3   4       51.49       64.44      5.87 o 
  -9  -3   4      403.93      403.34     12.71 o 
  -8  -3   4       17.78       19.03      3.78 o 
  -7  -3   4      134.39      149.17      7.64 o 
  -6  -3   4      159.51      149.80      5.50 o 
  -5  -3   4      462.49      461.22      7.98 o 
  -4  -3   4     1034.18     1049.83     14.66 o 
  -3  -3   4     1662.96     1787.13     25.03 o 
  -2  -3   4      298.11      263.34      5.17 o 
  -1  -3   4      187.21      198.94      3.88 o 
   0  -3   4      320.67      343.91      5.19 o 
   1  -3   4      394.79      291.34      4.83 o 
   2  -3   4      284.82      256.16      7.28 o 
   3  -3   4      242.68      247.44      4.37 o 
   4  -3   4      396.57      376.08      9.56 o 
   5  -3   4     1717.44     1625.98     31.00 o 
   6  -3   4       64.19       56.24      4.58 o 
   7  -3   4       96.80       96.46      9.25 o 
   8  -3   4      168.60      184.34     13.43 o 
   9  -3   4       56.97       57.13      5.52 o 
 -10  -2   4       45.78       44.07      8.49 o 
  -9  -2   4       75.89       77.51      5.74 o 
  -8  -2   4        3.68        4.05      3.17 o 
  -7  -2   4      159.58      148.89     10.96 o 
  -6  -2   4      303.21      293.67      6.94 o 
  -5  -2   4        9.68       13.51      1.85 o 
  -4  -2   4      554.77      598.01     11.92 o 
  -3  -2   4     3050.29     3393.79     36.07 o 
  -2  -2   4     3871.34     4152.17     52.48 o 
  -1  -2   4     1111.01     1144.30     13.95 o 
   0  -2   4      378.77      400.40      5.70 o 
   1  -2   4      432.16      480.82      6.70 o 
   2  -2   4      519.76      555.34      8.89 o 
   3  -2   4     1468.56     1524.60     17.04 o 
   4  -2   4      496.98      505.55      8.37 o 
   5  -2   4      745.12      749.63     14.27 o 
   6  -2   4        2.79        2.94      2.27 o 
   7  -2   4      119.46       98.23      9.06 o 
   8  -2   4       13.92       12.11      3.21 o 
   9  -2   4       56.93       59.12      5.02 o 
 -10  -1   4       68.07       82.92      6.19 o 
  -9  -1   4      194.33      211.45     12.22 o 
  -8  -1   4      494.77      487.47     12.93 o 
  -7  -1   4      532.12      526.27      9.37 o 
  -6  -1   4      711.08      738.41     18.36 o 
  -5  -1   4      191.53      180.79      4.40 o 
  -4  -1   4      594.33      559.90      9.30 o 
  -3  -1   4      103.47      103.18      2.71 o 
  -2  -1   4      321.68      320.97      4.96 o 
  -1  -1   4     1098.61     1062.51     14.84 o 
   0  -1   4     1882.34     1954.76     26.83 o 
   1  -1   4      921.15      930.35     13.31 o 
   2  -1   4      168.84      193.94      3.72 o 
   3  -1   4     1041.03     1104.46     15.14 o 
   4  -1   4      113.51       97.68      3.69 o 
   5  -1   4      147.78      137.23      5.11 o 
   6  -1   4      460.02      430.97     12.58 o 
   7  -1   4        8.09        8.14      2.81 o 
   8  -1   4       89.93       83.18      4.94 o 
   9  -1   4       55.88       56.15      5.89 o 
 -10   0   4      132.84      141.03      8.24 o 
  -9   0   4       30.46       22.49      3.75 o 
  -8   0   4       14.26       15.79      5.09 o 
  -7   0   4        2.78        0.43      2.20 o 
  -6   0   4     1105.63     1196.97     23.06 o 
  -5   0   4      186.47      156.99      3.70 o 
  -4   0   4       27.49       18.77      1.35 o 
  -3   0   4      919.06      883.33     11.37 o 
  -2   0   4     3132.70     3212.51     42.25 o 
  -1   0   4     1093.14     1148.63     15.91 o 
   0   0   4        0.14       21.92      1.57 o 
   1   0   4     3574.38     3638.93     76.37 o 
   2   0   4      415.35      418.29      7.51 o 
   3   0   4     5084.24     5159.17     65.44 o 
   4   0   4      210.10      188.46      5.18 o 
   5   0   4       71.72       82.74      4.04 o 
   6   0   4       42.99       52.71      3.70 o 
   7   0   4       16.03       16.10      2.75 o 
   8   0   4       32.57       29.74      3.39 o 
   9   0   4        2.58        3.98      2.74 o 
 -10   1   4       68.13       59.30     10.90 o 
  -9   1   4      191.52      190.49      9.38 o 
  -8   1   4      493.48      504.12     12.20 o 
  -7   1   4      536.86      516.18     12.80 o 
  -6   1   4      709.93      730.52     10.70 o 
  -5   1   4      188.56      171.35      3.79 o 
  -4   1   4      575.92      542.70      7.91 o 
  -3   1   4      105.34      102.72      2.15 o 
  -2   1   4      322.74      329.40      8.77 o 
  -1   1   4     1096.24     1046.48     12.50 o 
   0   1   4     1900.10     1995.48     20.26 o 
   1   1   4      914.86      925.21     11.30 o 
   2   1   4      169.14      195.42      4.32 o 
   3   1   4     1035.28     1080.22     16.53 o 
   4   1   4      107.24       93.46      3.69 o 
   5   1   4      142.90      131.21      4.69 o 
   6   1   4      458.70      437.20     10.05 o 
   7   1   4        8.86        9.92      2.86 o 
   8   1   4       90.29       83.94      7.35 o 
   9   1   4       56.08       61.60      4.82 o 
 -10   2   4       45.94       51.35      5.05 o 
  -9   2   4       75.66       83.36      5.64 o 
  -8   2   4        4.07        1.22      2.34 o 
  -7   2   4      152.14      141.53      5.60 o 
  -6   2   4      297.91      283.43      4.74 o 
  -5   2   4       10.21       11.65      1.10 o 
  -4   2   4      556.66      578.52      7.48 o 
  -3   2   4     3084.45     3412.13     42.85 o 
  -2   2   4     3924.82     4184.26     51.67 o 
  -1   2   4     1099.81     1143.72     13.42 o 
   0   2   4      378.49      399.64      5.29 o 
   1   2   4      424.18      468.53      6.32 o 
   2   2   4      520.97      552.28      8.89 o 
   3   2   4     1473.11     1542.68     22.03 o 
   4   2   4      494.44      519.79      9.44 o 
   5   2   4      756.95      763.51     13.34 o 
   6   2   4        2.08        2.46      1.95 o 
   7   2   4      119.20      108.78      5.25 o 
   8   2   4       13.81       17.62      3.10 o 
   9   2   4       56.18       55.01     13.68 o 
 -10   3   4       51.07       56.57      6.34 o 
  -9   3   4      400.83      393.29     11.67 o 
  -8   3   4       15.22       13.87      5.07 o 
  -7   3   4      137.68      144.20      5.81 o 
  -6   3   4      158.76      153.00      3.49 o 
  -5   3   4      455.73      442.84      6.46 o 
  -4   3   4     1016.42     1016.73     12.17 o 
  -3   3   4     1676.18     1754.45     19.54 o 
  -2   3   4      298.02      259.69      4.85 o 
  -1   3   4      179.62      189.26      3.36 o 
   0   3   4      306.43      324.58      4.66 o 
   1   3   4      400.39      287.94      4.35 o 
   2   3   4      284.89      260.67      4.24 o 
   3   3   4      236.76      244.84      7.86 o 
   4   3   4      399.46      386.53      8.32 o 
   5   3   4     1701.51     1612.77     20.65 o 
   6   3   4       65.44       52.84      6.84 o 
   7   3   4       99.72       94.08      3.75 o 
   8   3   4      170.05      186.03      5.56 o 
   9   3   4       56.16       60.41      3.77 o 
 -10   4   4       36.97       42.64     16.35 o 
  -9   4   4       46.50       39.68      4.40 o 
  -8   4   4        9.43        9.70      2.80 o 
  -7   4   4       53.62       56.48      3.11 o 
  -6   4   4      285.78      276.24     11.88 o 
  -5   4   4       38.72       44.09      2.37 o 
  -4   4   4     4694.89     4979.75     64.77 o 
  -3   4   4      749.69      796.12     11.40 o 
  -2   4   4      351.36      401.45      6.29 o 
  -1   4   4      209.85      192.40      3.51 o 
   0   4   4     1083.97     1236.37     14.75 o 
   1   4   4       91.64       80.25      2.11 o 
   2   4   4      576.89      562.09      7.78 o 
   3   4   4       92.45      107.02      2.77 o 
   4   4   4      674.61      675.67     10.52 o 
   5   4   4      718.11      680.72     11.00 o 
   6   4   4       54.88       62.38      3.93 o 
   7   4   4      116.46      124.10      5.27 o 
   8   4   4       31.34       28.71      2.58 o 
   9   4   4       61.58       65.26      5.28 o 
 -10   5   4       67.31       68.98      5.76 o 
  -9   5   4       71.34       72.02      5.96 o 
  -8   5   4       14.53       13.13      2.99 o 
  -7   5   4      121.93      123.58      4.36 o 
  -6   5   4      212.45      208.58      5.34 o 
  -5   5   4      123.13      124.01      4.26 o 
  -4   5   4     1400.20     1477.28     26.08 o 
  -3   5   4      785.29      826.97     11.87 o 
  -2   5   4      102.35      106.52      2.73 o 
  -1   5   4      629.32      596.47      8.77 o 
   0   5   4      765.81      860.08     10.96 o 
   1   5   4       65.01       72.42      2.13 o 
   2   5   4      913.51      888.66     11.29 o 
   3   5   4       46.45       48.45      2.19 o 
   4   5   4      781.04      775.27     11.67 o 
   5   5   4      132.21      145.40      4.82 o 
   6   5   4       19.39       17.66      1.98 o 
   7   5   4      121.56      127.52     14.44 o 
   8   5   4       27.87       27.02      3.72 o 
  -9   6   4       23.58       18.97      3.65 o 
  -8   6   4        1.75        3.02      3.17 o 
  -7   6   4       40.97       43.16      2.97 o 
  -6   6   4      172.20      177.57      4.95 o 
  -5   6   4      301.96      285.97      6.16 o 
  -4   6   4      428.62      425.14      7.60 o 
  -3   6   4     1597.83     1549.78     20.95 o 
  -2   6   4      734.30      709.21     10.67 o 
  -1   6   4      347.38      366.69      6.19 o 
   0   6   4      264.06      257.37      4.46 o 
   1   6   4      138.03      145.50      4.10 o 
   2   6   4      424.45      457.60      8.76 o 
   3   6   4      446.02      444.30     10.20 o 
   4   6   4        6.29        9.92      1.48 o 
   5   6   4       71.12       73.46      3.40 o 
   6   6   4      100.25       97.19      5.83 o 
   7   6   4       37.80       43.60      4.12 o 
   8   6   4      104.65      120.67      6.41 o 
  -9   7   4       60.86       65.45      5.83 o 
  -8   7   4       52.52       64.46      4.78 o 
  -7   7   4       74.91       75.25      3.65 o 
  -6   7   4       87.14       79.04      4.95 o 
  -5   7   4      259.48      257.48      5.88 o 
  -4   7   4      581.88      541.17      9.21 o 
  -3   7   4      577.61      568.01      9.31 o 
  -2   7   4      278.81      271.02      5.36 o 
  -1   7   4      264.03      248.93      4.96 o 
   0   7   4      518.55      476.21      7.09 o 
   1   7   4       55.47       53.05      2.27 o 
   2   7   4        5.58        5.07      1.26 o 
   3   7   4      194.19      169.77      4.16 o 
   4   7   4        8.33       11.91      3.04 o 
   5   7   4       78.82       77.00      4.44 o 
   6   7   4        6.56        7.53      2.59 o 
   7   7   4      119.01      128.82      6.19 o 
  -8   8   4       16.73       22.64      3.56 o 
  -7   8   4       17.27       15.22      2.35 o 
  -6   8   4       15.35        9.52      2.24 o 
  -5   8   4      118.05      112.61      3.99 o 
  -4   8   4      203.01      207.13      5.11 o 
  -3   8   4      770.63      737.71     11.69 o 
  -2   8   4     2045.09     1977.05     26.54 o 
  -1   8   4      202.22      205.94      5.29 o 
   0   8   4       28.60       24.11      1.81 o 
   1   8   4      142.59      124.87      4.56 o 
   2   8   4      371.13      346.00      8.50 o 
   3   8   4      197.41      187.33      5.88 o 
   4   8   4        3.54        6.45      2.05 o 
   5   8   4      160.95      154.45      6.97 o 
   6   8   4        6.01        2.81      4.31 o 
   7   8   4       98.79       91.98      5.63 o 
  -7   9   4       45.94       44.88      3.32 o 
  -6   9   4      101.37      109.52      4.30 o 
  -5   9   4      183.21      179.30      6.12 o 
  -4   9   4       25.81       26.50      2.24 o 
  -3   9   4      184.17      189.82      5.02 o 
  -2   9   4      752.00      710.42     11.49 o 
  -1   9   4      196.06      187.23      4.52 o 
   0   9   4       88.14       92.72      4.21 o 
   1   9   4      126.82      133.43      7.98 o 
   2   9   4      673.42      632.90     19.51 o 
   3   9   4       88.92       76.03      5.45 o 
   4   9   4      105.90      110.50      5.16 o 
   5   9   4       16.42       17.45      3.03 o 
   6   9   4       12.34       22.46      4.43 o 
  -6  10   4       37.20       41.00      3.11 o 
  -5  10   4       86.36       97.96      3.99 o 
  -4  10   4       23.93       25.11      2.57 o 
  -3  10   4       60.57       57.96      3.09 o 
  -2  10   4      185.06      170.57      5.91 o 
  -1  10   4       54.25       63.95      5.70 o 
   0  10   4      133.18      126.27      5.10 o 
   1  10   4      120.54      114.54      4.83 o 
   2  10   4      225.38      204.28      7.73 o 
   3  10   4      158.73      161.78     13.81 o 
   4  10   4       15.28       16.90      3.17 o 
   5  10   4       23.22       27.11      3.53 o 
  -5  11   4       29.97       37.04      4.95 o 
  -4  11   4       92.09       92.22      4.93 o 
  -3  11   4        1.70        1.16      1.82 o 
  -2  11   4       49.19       52.32      3.75 o 
  -1  11   4       19.07       23.80      2.91 o 
   0  11   4      177.62      190.78      6.52 o 
   1  11   4      125.30      129.29      5.55 o 
   2  11   4       20.59       31.93      3.67 o 
   3  11   4      148.55      141.79      6.06 o 
   4  11   4       54.05       61.35      4.44 o 
  -3  12   4        9.42       16.96      3.17 o 
  -2  12   4       18.48       23.45      3.05 o 
  -1  12   4       55.74       64.76      4.30 o 
   0  12   4       13.69       23.80      3.05 o 
   1  12   4       62.37       78.09      4.75 o 
   2  12   4      110.05       97.67      5.19 o 
  -2 -12   5       12.43       20.78      4.37 o 
  -1 -12   5      155.03      164.63     10.14 o 
   0 -12   5        1.87       11.43      3.82 o 
   1 -12   5       49.57       63.65      7.73 o 
  -5 -11   5       10.90       35.93      5.97 o 
  -4 -11   5      124.20      137.40      8.11 o 
  -3 -11   5      109.72      118.38      7.42 o 
  -2 -11   5       99.98      113.79      6.90 o 
  -1 -11   5       24.01       27.88      4.39 o 
   0 -11   5       21.35       33.82      4.47 o 
   1 -11   5       57.36       71.39      5.63 o 
   2 -11   5       35.26       50.68      7.86 o 
   3 -11   5        1.64        5.83      4.56 o 
  -6 -10   5      162.75      189.82     10.77 o 
  -5 -10   5       87.48       89.25      7.18 o 
  -4 -10   5       37.06       39.83      5.96 o 
  -3 -10   5       21.66       19.94      3.44 o 
  -2 -10   5      131.40      114.34     16.85 o 
  -1 -10   5      118.51      114.46      6.90 o 
   0 -10   5       53.23       59.42      5.37 o 
   1 -10   5       40.93       45.44      4.57 o 
   2 -10   5      312.44      293.96     15.21 o 
   3 -10   5      155.36      148.86      9.02 o 
   4 -10   5       60.10       84.91      7.47 o 
   5 -10   5       67.69       84.18      7.47 o 
  -7  -9   5      163.93      181.60     10.41 o 
  -6  -9   5       33.01       33.96      5.90 o 
  -5  -9   5        4.74        4.75      2.76 o 
  -4  -9   5      291.55      257.26      8.61 o 
  -3  -9   5      246.61      241.23      8.10 o 
  -2  -9   5      226.36      215.83     10.97 o 
  -1  -9   5       46.67       53.88     11.28 o 
   0  -9   5      117.23      114.81     11.91 o 
   1  -9   5      115.90      113.91      6.27 o 
   2  -9   5      130.73      139.67      9.45 o 
   3  -9   5        6.18        9.98      3.60 o 
   4  -9   5       49.86       44.19      9.00 o 
   5  -9   5      225.91      238.40     13.94 o 
   6  -9   5      162.23      161.93     19.77 o 
  -8  -8   5       10.23       13.94      5.02 o 
  -7  -8   5       51.63       61.91      7.12 o 
  -6  -8   5       27.68       31.07      5.42 o 
  -5  -8   5       13.59       10.13      3.03 o 
  -4  -8   5       92.09       86.99      5.15 o 
  -3  -8   5     1061.47     1036.85     19.22 o 
  -2  -8   5     1562.66     1570.38     27.43 o 
  -1  -8   5      308.38      300.78      9.76 o 
   0  -8   5       18.16       14.17      3.21 o 
   1  -8   5      144.26      137.31      5.62 o 
   2  -8   5      299.69      282.49     11.78 o 
   3  -8   5      189.62      179.19      8.83 o 
   4  -8   5       39.83       33.94      3.34 o 
   5  -8   5       36.82       42.53      3.63 o 
   6  -8   5      239.19      248.22     15.71 o 
  -9  -7   5        7.15        9.64      5.58 o 
  -8  -7   5       61.10       63.89      6.94 o 
  -7  -7   5       75.43       72.14      6.98 o 
  -6  -7   5      236.56      224.31     10.36 o 
  -5  -7   5      390.74      398.35     10.28 o 
  -4  -7   5      417.86      415.03     10.33 o 
  -3  -7   5     1763.12     1661.57     27.56 o 
  -2  -7   5        5.72        6.14      2.48 o 
  -1  -7   5       18.04       17.34      3.46 o 
   0  -7   5       24.10       20.60      2.89 o 
   1  -7   5      132.12      115.88      5.14 o 
   2  -7   5       12.69       17.51      2.16 o 
   3  -7   5      178.20      175.92      8.91 o 
   4  -7   5      295.25      295.92      7.70 o 
   5  -7   5       33.26       36.47      4.18 o 
   6  -7   5       81.88       82.18      6.14 o 
   7  -7   5       94.35      101.94      9.76 o 
  -9  -6   5       63.67       68.85      6.55 o 
  -8  -6   5        3.76        5.25      4.50 o 
  -7  -6   5       26.28       20.82      4.87 o 
  -6  -6   5      120.47      122.16      5.62 o 
  -5  -6   5      350.62      353.98     13.39 o 
  -4  -6   5      254.61      253.77      7.51 o 
  -3  -6   5     1054.91     1034.71     18.30 o 
  -2  -6   5     1401.48     1410.03     23.19 o 
  -1  -6   5      119.71      120.34      4.91 o 
   0  -6   5        9.22        4.51      2.19 o 
   1  -6   5      138.33      125.87      5.67 o 
   2  -6   5      101.76      109.83      4.83 o 
   3  -6   5      343.09      352.42      8.20 o 
   4  -6   5        1.52        4.56      2.03 o 
   5  -6   5       67.09       66.32      5.07 o 
   6  -6   5       34.59       39.65      4.40 o 
   7  -6   5      104.52      115.07      6.73 o 
   8  -6   5       14.65       17.89     10.26 o 
 -10  -5   5        6.86       15.11     11.40 o 
  -9  -5   5       12.51       11.39      4.00 o 
  -8  -5   5       38.71       28.00      5.39 o 
  -7  -5   5      131.85      128.17      8.62 o 
  -6  -5   5      200.99      181.77      6.47 o 
  -5  -5   5      876.49      853.73     15.88 o 
  -4  -5   5      959.39      950.80     23.11 o 
  -3  -5   5      994.57      946.14     16.81 o 
  -2  -5   5      714.51      687.13     12.07 o 
  -1  -5   5       21.11       24.16      1.30 o 
   0  -5   5      238.50      306.44      5.39 o 
   1  -5   5        8.76       10.34      1.45 o 
   2  -5   5      856.65      877.12     12.44 o 
   3  -5   5       84.63       78.62      4.76 o 
   4  -5   5     1445.58     1402.02     24.28 o 
   5  -5   5      393.90      357.25     12.42 o 
   6  -5   5        3.29        2.81      2.99 o 
   7  -5   5        3.06        9.26      3.27 o 
   8  -5   5       71.48       77.79      6.20 o 
 -10  -4   5      193.56      189.05     24.71 o 
  -9  -4   5      105.04      109.81      7.60 o 
  -8  -4   5       59.48       55.50     11.15 o 
  -7  -4   5       80.04       77.62      6.33 o 
  -6  -4   5       34.33       41.42      4.86 o 
  -5  -4   5      537.88      562.02     11.51 o 
  -4  -4   5      315.35      305.51      7.62 o 
  -3  -4   5     1898.05     1995.26     44.55 o 
  -2  -4   5       67.28       55.02      2.81 o 
  -1  -4   5      493.00      533.50      8.51 o 
   0  -4   5      434.31      472.55      7.53 o 
   1  -4   5      557.55      584.04      8.57 o 
   2  -4   5      421.41      392.62      6.39 o 
   3  -4   5       98.69       85.28      4.03 o 
   4  -4   5      593.05      574.60     14.00 o 
   5  -4   5      170.39      169.42     15.46 o 
   6  -4   5      130.67      141.10      6.68 o 
   7  -4   5      123.83      124.49      6.82 o 
   8  -4   5       37.03       48.01      5.05 o 
 -10  -3   5       92.90       96.01      7.10 o 
  -9  -3   5       13.03       13.28      3.80 o 
  -8  -3   5      378.79      343.43     14.32 o 
  -7  -3   5       18.98       23.63      8.11 o 
  -6  -3   5      116.00      115.55      4.83 o 
  -5  -3   5      118.43      127.93      4.04 o 
  -4  -3   5      687.64      710.98     11.07 o 
  -3  -3   5     1117.93     1116.65     13.12 o 
  -2  -3   5       66.96       94.94      2.71 o 
  -1  -3   5      583.53      616.09      8.41 o 
   0  -3   5       56.16       65.94      2.71 o 
   1  -3   5      183.95      158.28      3.50 o 
   2  -3   5      531.89      523.26      9.88 o 
   3  -3   5      164.57      165.28      4.53 o 
   4  -3   5      723.63      675.45     11.80 o 
   5  -3   5      178.78      162.94      6.82 o 
   6  -3   5       47.80       45.62      4.16 o 
   7  -3   5       19.98       19.61      3.48 o 
   8  -3   5       55.68       57.33      5.45 o 
   9  -3   5       65.25       70.64      6.05 o 
 -10  -2   5       93.50       88.94     13.05 o 
  -9  -2   5       25.64       32.09      4.46 o 
  -8  -2   5      125.20      116.51      6.32 o 
  -7  -2   5      381.19      379.83     11.86 o 
  -6  -2   5      197.63      195.28      6.00 o 
  -5  -2   5      146.74      121.73      4.34 o 
  -4  -2   5      926.48     1032.16     12.24 o 
  -3  -2   5      299.72      355.41      5.71 o 
  -2  -2   5     1944.35     2090.73     24.93 o 
  -1  -2   5      865.29      842.96     10.77 o 
   0  -2   5      879.32      799.89     10.41 o 
   1  -2   5      681.06      601.81      8.18 o 
   2  -2   5     1241.34     1246.44     15.54 o 
   3  -2   5     1052.15      988.21     20.19 o 
   4  -2   5       88.33       91.36      4.24 o 
   5  -2   5      244.26      225.15      6.73 o 
   6  -2   5       13.55       17.39      2.89 o 
   7  -2   5      454.70      446.42     11.08 o 
   8  -2   5       23.07       21.65      3.49 o 
   9  -2   5       34.26       40.76      4.30 o 
 -10  -1   5        4.04        1.76      3.32 o 
  -9  -1   5      156.41      168.35     11.21 o 
  -8  -1   5      140.42      142.20      5.84 o 
  -7  -1   5      469.92      463.76      9.00 o 
  -6  -1   5      445.89      441.00     12.93 o 
  -5  -1   5       85.54       77.68      3.47 o 
  -4  -1   5      733.42      725.87     11.65 o 
  -3  -1   5      332.80      394.21      6.11 o 
  -2  -1   5     2151.10     2204.26     36.43 o 
  -1  -1   5      772.13      736.92     14.63 o 
   0  -1   5      741.19      799.27     11.78 o 
   1  -1   5      128.22      176.08      3.69 o 
   2  -1   5      981.85     1092.03     21.67 o 
   3  -1   5      757.02      751.96      9.00 o 
   4  -1   5      108.65       90.83      4.05 o 
   5  -1   5       83.42       85.53      6.84 o 
   6  -1   5        3.49        6.24      2.33 o 
   7  -1   5       87.92       95.72      4.92 o 
   8  -1   5      178.96      180.88     10.26 o 
   9  -1   5       44.48       51.75     10.58 o 
 -11   0   5        0.54       -0.25      7.10 o 
 -10   0   5        9.68       10.67      5.20 o 
  -9   0   5      118.68      101.04      6.13 o 
  -8   0   5       23.94       29.89      3.22 o 
  -7   0   5      599.02      634.55     14.21 o 
  -6   0   5       42.72       37.85      2.07 o 
  -5   0   5      510.63      558.36      8.57 o 
  -4   0   5      547.02      515.90      7.74 o 
  -3   0   5       13.66        5.54      0.81 o 
  -2   0   5      912.26      907.52     11.04 o 
  -1   0   5      433.92      497.14      7.79 o 
   0   0   5      132.93      147.32      5.99 o 
   1   0   5     2244.59     2263.76     26.50 o 
   2   0   5    11823.71    12285.42    139.07 o 
   3   0   5       22.06       12.01      1.10 o 
   4   0   5      847.50      797.70     13.85 o 
   5   0   5        1.45        5.19      2.02 o 
   6   0   5       15.10       14.71      2.52 o 
   7   0   5       33.08       28.58      3.14 o 
   8   0   5       38.37       42.57      4.12 o 
   9   0   5       37.83       42.97      4.51 o 
 -10   1   5        4.04       10.90      7.10 o 
  -9   1   5      151.66      164.60      7.22 o 
  -8   1   5      145.16      159.89      6.42 o 
  -7   1   5      463.07      447.13      9.67 o 
  -6   1   5      448.01      444.81      7.40 o 
  -5   1   5       89.81       80.03      2.60 o 
  -4   1   5      753.29      750.33      8.90 o 
  -3   1   5      346.57      400.32      5.48 o 
  -2   1   5     2160.54     2275.28     23.11 o 
  -1   1   5      761.82      715.52      8.97 o 
   0   1   5      724.71      782.56      8.57 o 
   1   1   5      135.69      189.17      3.26 o 
   2   1   5      976.01     1066.43     14.85 o 
   3   1   5      755.81      730.91     16.89 o 
   4   1   5      104.98       90.13      3.74 o 
   5   1   5       89.27       85.31      4.00 o 
   6   1   5        3.87        3.75      3.83 o 
   7   1   5       88.14      101.08      5.20 o 
   8   1   5      178.47      179.93      7.24 o 
   9   1   5       43.50       44.46      4.81 o 
 -10   2   5       94.53       93.19      7.35 o 
  -9   2   5       25.76       29.62      3.78 o 
  -8   2   5      125.01      126.61      6.34 o 
  -7   2   5      378.52      390.84      6.55 o 
  -6   2   5      199.87      199.66      3.80 o 
  -5   2   5      153.52      124.99      3.09 o 
  -4   2   5      922.72     1022.93     14.47 o 
  -3   2   5      304.41      355.08      5.68 o 
  -2   2   5     1980.68     2148.53     26.80 o 
  -1   2   5      852.25      832.07     10.10 o 
   0   2   5      869.27      797.25      9.73 o 
   1   2   5      675.13      582.66      7.71 o 
   2   2   5     1248.90     1246.13     18.03 o 
   3   2   5     1049.36     1007.22     17.12 o 
   4   2   5       84.96       89.43      3.60 o 
   5   2   5      244.89      229.05      6.56 o 
   6   2   5       14.28       14.84      2.31 o 
   7   2   5      442.75      458.52     11.58 o 
   8   2   5       22.14       22.83      3.20 o 
   9   2   5       34.18       40.84      9.88 o 
 -10   3   5       92.78       90.08      5.96 o 
  -9   3   5       12.43       16.35      3.49 o 
  -8   3   5      373.74      360.55     15.33 o 
  -7   3   5       19.19       22.90      2.30 o 
  -6   3   5      115.94      115.07      3.76 o 
  -5   3   5      114.60      121.32      2.79 o 
  -4   3   5      708.47      724.45      8.84 o 
  -3   3   5     1131.82     1130.89     18.90 o 
  -2   3   5       68.17       92.13      2.18 o 
  -1   3   5      574.65      617.24      7.85 o 
   0   3   5       58.52       72.40      2.52 o 
   1   3   5      189.15      169.58      3.06 o 
   2   3   5      535.16      518.00      7.28 o 
   3   3   5      161.91      171.74      3.61 o 
   4   3   5      725.08      671.37      9.81 o 
   5   3   5      188.02      190.81      4.55 o 
   6   3   5       49.16       47.62      4.31 o 
   7   3   5       20.11       17.54      2.32 o 
   8   3   5       55.56       51.31      5.40 o 
   9   3   5       65.90       67.17      3.99 o 
 -10   4   5      194.86      189.44     12.92 o 
  -9   4   5      101.38      104.36      5.93 o 
  -8   4   5       59.60       50.18      6.34 o 
  -7   4   5       83.93       79.88      3.52 o 
  -6   4   5       36.66       40.13      2.48 o 
  -5   4   5      522.91      544.71     10.84 o 
  -4   4   5      317.87      312.76      5.74 o 
  -3   4   5     1917.03     1964.50     25.82 o 
  -2   4   5       61.07       47.77      2.36 o 
  -1   4   5      487.32      523.73      7.10 o 
   0   4   5      427.78      464.03      6.47 o 
   1   4   5      553.43      581.81      7.81 o 
   2   4   5      412.87      379.05      5.88 o 
   3   4   5      104.97       93.78      3.11 o 
   4   4   5      584.37      577.03      9.43 o 
   5   4   5      169.03      170.00      4.55 o 
   6   4   5      129.51      131.59      4.76 o 
   7   4   5      126.45      125.50      4.55 o 
   8   4   5       34.98       38.51      2.97 o 
 -10   5   5        6.85       11.17      3.58 o 
  -9   5   5       13.48       12.54      3.29 o 
  -8   5   5       34.86       25.93      2.69 o 
  -7   5   5      127.72      126.22      6.09 o 
  -6   5   5      199.76      182.69      4.90 o 
  -5   5   5      877.34      829.83     12.93 o 
  -4   5   5      972.80      971.72     14.04 o 
  -3   5   5      996.16      972.58     16.73 o 
  -2   5   5      709.81      699.12     10.14 o 
  -1   5   5       20.82       22.50      1.31 o 
   0   5   5      249.27      310.32      4.87 o 
   1   5   5        6.63        7.54      1.02 o 
   2   5   5      867.10      896.49     12.06 o 
   3   5   5       82.93       87.51      2.85 o 
   4   5   5     1444.64     1391.73     19.60 o 
   5   5   5      406.11      367.89     11.81 o 
   6   5   5        3.93        8.99      1.72 o 
   7   5   5        3.23        3.87      1.59 o 
   8   5   5       69.10       73.12      5.52 o 
  -9   6   5       62.19       67.44      5.10 o 
  -8   6   5        3.71        3.70      1.95 o 
  -7   6   5       25.76       25.50      2.61 o 
  -6   6   5      127.13      126.60      4.15 o 
  -5   6   5      343.44      340.92      7.81 o 
  -4   6   5      252.48      254.27      6.17 o 
  -3   6   5     1045.28     1032.82     14.72 o 
  -2   6   5     1408.50     1433.91     31.08 o 
  -1   6   5      118.50      121.23      4.46 o 
   0   6   5       10.07        8.34      1.19 o 
   1   6   5      139.61      125.75      3.08 o 
   2   6   5       95.12      100.09      2.98 o 
   3   6   5      344.48      338.95      6.42 o 
   4   6   5        2.01        4.63      2.67 o 
   5   6   5       66.23       59.48      3.45 o 
   6   6   5       33.44       34.89      3.42 o 
   7   6   5      109.69      110.70      5.71 o 
   8   6   5       15.38       20.59      3.84 o 
  -9   7   5        6.31        7.65      3.33 o 
  -8   7   5       63.09       61.62      3.77 o 
  -7   7   5       74.78       76.33      4.07 o 
  -6   7   5      234.91      211.99      5.83 o 
  -5   7   5      393.86      411.34      8.49 o 
  -4   7   5      428.60      414.46      8.39 o 
  -3   7   5     1757.75     1712.60     23.15 o 
  -2   7   5        5.17        7.91      1.36 o 
  -1   7   5       18.99       20.32      1.63 o 
   0   7   5       20.92       19.16      1.57 o 
   1   7   5      133.33      111.95      3.19 o 
   2   7   5       13.02       13.29      1.44 o 
   3   7   5      177.87      172.08      4.96 o 
   4   7   5      296.13      296.29      6.17 o 
   5   7   5       31.91       32.09      3.17 o 
   6   7   5       80.57       83.59      5.05 o 
   7   7   5       94.11       88.19      5.44 o 
  -8   8   5       10.30        9.32      2.35 o 
  -7   8   5       53.87       61.20      3.56 o 
  -6   8   5       29.78       24.12      2.37 o 
  -5   8   5       11.56       10.21      2.19 o 
  -4   8   5       92.59       85.37      3.27 o 
  -3   8   5     1051.47     1025.77     15.31 o 
  -2   8   5     1584.77     1597.65     22.13 o 
  -1   8   5      307.46      294.13      5.41 o 
   0   8   5       18.33       19.84      1.72 o 
   1   8   5      141.52      133.34      3.67 o 
   2   8   5      308.88      305.81      5.94 o 
   3   8   5      191.36      180.61      5.95 o 
   4   8   5       41.89       45.24      3.46 o 
   5   8   5       36.17       37.76      3.53 o 
   6   8   5      231.51      230.63      8.09 o 
  -7   9   5      167.82      177.48      5.81 o 
  -6   9   5       33.34       32.71      2.76 o 
  -5   9   5        5.55        7.03      2.23 o 
  -4   9   5      291.90      277.05      6.19 o 
  -3   9   5      238.24      234.38      5.46 o 
  -2   9   5      226.09      216.76      5.07 o 
  -1   9   5       48.86       54.45      2.60 o 
   0   9   5      117.37      112.42      3.52 o 
   1   9   5      118.24      120.85      8.24 o 
   2   9   5      127.47      126.03      5.09 o 
   3   9   5        5.78        5.83      2.15 o 
   4   9   5       46.54       41.05      3.46 o 
   5   9   5      224.08      230.13     10.77 o 
   6   9   5      158.30      162.79      7.18 o 
  -6  10   5      167.06      168.69      5.54 o 
  -5  10   5       86.65       86.10      4.41 o 
  -4  10   5       37.60       41.25      2.68 o 
  -3  10   5       20.35       17.53      1.97 o 
  -2  10   5      137.08      122.82      3.94 o 
  -1  10   5      122.79      114.91      4.83 o 
   0  10   5       53.85       60.81      3.75 o 
   1  10   5       42.59       42.87      4.81 o 
   2  10   5      312.91      298.26      8.37 o 
   3  10   5      162.37      156.27      5.95 o 
   4  10   5       60.26       69.79      4.50 o 
   5  10   5       66.80       67.38      4.87 o 
  -5  11   5        9.68       14.23      2.27 o 
  -4  11   5      123.81      127.80      5.57 o 
  -3  11   5      108.76      108.11      5.02 o 
  -2  11   5       97.85      106.59      4.93 o 
  -1  11   5       22.75       32.89      3.13 o 
   0  11   5       22.91       25.92      3.29 o 
   1  11   5       54.52       54.20      3.82 o 
   2  11   5       35.12       45.26      3.71 o 
   3  11   5        1.62        5.24      2.41 o 
  -2  12   5       11.33       14.79      2.77 o 
  -1  12   5      152.36      155.70      6.36 o 
   0  12   5        2.03        7.48      2.51 o 
   1  12   5       50.13       63.18      4.47 o 
  -2 -12   6      133.27      150.40     11.15 o 
  -1 -12   6       66.70       98.64     15.21 o 
   0 -12   6      157.14      184.53     17.11 o 
  -5 -11   6       60.03       70.99      5.55 o 
  -4 -11   6       52.31       57.23      6.59 o 
  -3 -11   6       90.49       99.79      6.90 o 
  -2 -11   6       49.28       69.97      5.82 o 
  -1 -11   6        8.26       14.14      3.75 o 
   0 -11   6      168.66      183.39     11.15 o 
   1 -11   6      189.64      185.88      8.58 o 
   2 -11   6        8.92        7.60      4.81 o 
   3 -11   6       96.62       95.03      9.88 o 
  -6 -10   6      115.02      123.22      9.28 o 
  -5 -10   6       32.29       39.11      4.51 o 
  -4 -10   6       55.88       59.82      5.31 o 
  -3 -10   6       22.07       24.79      3.74 o 
  -2 -10   6       93.37       97.75      6.44 o 
  -1 -10   6       74.08       72.35      5.64 o 
   0 -10   6       69.35       81.52     13.81 o 
   1 -10   6       95.99      101.07      6.44 o 
   2 -10   6      186.03      190.06     12.16 o 
   3 -10   6       46.23       58.62     11.28 o 
   4 -10   6      109.40      116.85      8.54 o 
  -7  -9   6       43.22       44.41      6.79 o 
  -6  -9   6      178.06      179.38     10.47 o 
  -5  -9   6        5.65       10.40      3.13 o 
  -4  -9   6      207.45      199.33      7.65 o 
  -3  -9   6      116.52      103.78      5.80 o 
  -2  -9   6      117.94      119.25      6.70 o 
  -1  -9   6       35.29       33.56      4.69 o 
   0  -9   6       47.77       45.64      4.84 o 
   1  -9   6      190.43      201.47     11.02 o 
   2  -9   6       53.72       64.70      6.25 o 
   3  -9   6      317.33      312.36     13.94 o 
   4  -9   6       35.66       41.62      5.57 o 
   5  -9   6      188.28      189.81     20.02 o 
  -8  -8   6       41.95       44.46      6.70 o 
  -7  -8   6      182.61      192.41     10.76 o 
  -6  -8   6       40.27       38.35      7.19 o 
  -5  -8   6      195.91      191.90      7.44 o 
  -4  -8   6      253.84      241.17      8.18 o 
  -3  -8   6       80.00       67.86      5.21 o 
  -2  -8   6      134.02      135.36      6.78 o 
  -1  -8   6      432.14      400.04     15.97 o 
   0  -8   6       13.20       18.85      4.43 o 
   1  -8   6      103.08       93.98      5.10 o 
   2  -8   6      117.35      109.66     13.05 o 
   3  -8   6      171.40      175.89      9.09 o 
   4  -8   6      144.03      139.41      8.31 o 
   5  -8   6      126.48      128.53      6.76 o 
   6  -8   6       55.93       61.57      5.59 o 
  -9  -7   6        5.24       19.26      9.12 o 
  -8  -7   6       26.10       48.93      6.46 o 
  -7  -7   6      324.72      298.82     13.68 o 
  -6  -7   6       97.89      105.72      5.67 o 
  -5  -7   6       49.08       47.78      4.03 o 
  -4  -7   6      786.53      763.01     15.33 o 
  -3  -7   6      236.77      238.16      8.11 o 
  -2  -7   6      311.97      265.55     10.04 o 
  -1  -7   6       39.07       44.15      4.26 o 
   0  -7   6      124.87      114.03      6.81 o 
   1  -7   6       71.00       67.71      4.97 o 
   2  -7   6      167.42      160.17      5.93 o 
   3  -7   6       51.06       55.92      5.00 o 
   4  -7   6       26.72       34.17      3.07 o 
   5  -7   6      503.59      523.65     13.98 o 
   6  -7   6      209.15      218.14      9.11 o 
   7  -7   6       20.22       26.09      6.46 o 
  -9  -6   6       54.52       63.52      6.13 o 
  -8  -6   6        4.60        8.67      4.57 o 
  -7  -6   6        3.12        2.42      4.11 o 
  -6  -6   6      991.27     1032.39     45.23 o 
  -5  -6   6      785.25      757.00     15.49 o 
  -4  -6   6      968.86      953.49     17.76 o 
  -3  -6   6      456.77      430.55     10.16 o 
  -2  -6   6      809.66      777.03     14.55 o 
  -1  -6   6      428.14      454.72      9.89 o 
   0  -6   6      161.67      188.06      6.36 o 
   1  -6   6       40.73       35.78      2.26 o 
   2  -6   6       66.27       64.81      3.33 o 
   3  -6   6      871.61      835.37     14.61 o 
   4  -6   6      233.85      234.44     12.73 o 
   5  -6   6       75.31       67.42      5.28 o 
   6  -6   6      165.86      171.10      7.77 o 
   7  -6   6        5.35        6.90      3.42 o 
 -10  -5   6       51.31       53.44     15.59 o 
  -9  -5   6       85.94       94.51     10.01 o 
  -8  -5   6      106.88      118.32      8.25 o 
  -7  -5   6      156.87      152.43      9.63 o 
  -6  -5   6      599.69      592.75     12.73 o 
  -5  -5   6      338.82      343.30      8.86 o 
  -4  -5   6      598.92      585.03     12.17 o 
  -3  -5   6      104.63      110.45      4.87 o 
  -2  -5   6      319.80      343.82      8.71 o 
  -1  -5   6       84.08       78.56      4.02 o 
   0  -5   6      688.90      656.14     10.02 o 
   1  -5   6      144.23      149.87      3.91 o 
   2  -5   6      603.93      587.73     15.62 o 
   3  -5   6       43.02       47.95      3.57 o 
   4  -5   6      381.40      349.56     14.30 o 
   5  -5   6      286.48      274.58      9.27 o 
   6  -5   6       65.07       70.88      5.30 o 
   7  -5   6        1.72        3.26      3.01 o 
   8  -5   6      109.40      110.85      6.94 o 
 -10  -4   6       50.32       66.65     20.15 o 
  -9  -4   6       44.72       45.25      5.51 o 
  -8  -4   6       61.84       61.28      6.33 o 
  -7  -4   6       33.01       27.79      4.68 o 
  -6  -4   6      184.69      186.37      6.47 o 
  -5  -4   6      685.10      677.68     13.45 o 
  -4  -4   6      505.82      509.14     11.40 o 
  -3  -4   6      616.60      681.34     11.00 o 
  -2  -4   6      193.38      179.46      3.24 o 
  -1  -4   6       79.05      101.31      2.52 o 
   0  -4   6      150.58      189.83      3.89 o 
   1  -4   6      236.31      211.06      4.35 o 
   2  -4   6      454.90      418.98      6.96 o 
   3  -4   6     1065.51     1061.03     18.44 o 
   4  -4   6      530.24      495.64      9.91 o 
   5  -4   6      393.15      401.68     12.04 o 
   6  -4   6      123.66      131.24     12.42 o 
   7  -4   6      106.26      102.76      9.63 o 
   8  -4   6        8.09       12.45      4.31 o 
 -10  -3   6        9.82       13.07     10.90 o 
  -9  -3   6       27.52       24.53      4.49 o 
  -8  -3   6     1077.21     1086.87     24.98 o 
  -7  -3   6       34.66       38.43      3.25 o 
  -6  -3   6      227.20      279.79      7.44 o 
  -5  -3   6      342.04      339.50      6.99 o 
  -4  -3   6      299.93      317.31      5.02 o 
  -3  -3   6      541.32      575.36      8.96 o 
  -2  -3   6     1828.70     1955.68     23.47 o 
  -1  -3   6      245.95      242.81      4.27 o 
   0  -3   6      182.26      194.66      3.82 o 
   1  -3   6      478.62      512.49      7.54 o 
   2  -3   6      297.99      274.23      5.08 o 
   3  -3   6      133.36      146.26      4.40 o 
   4  -3   6       93.97       89.01      5.19 o 
   5  -3   6      190.43      185.06      7.25 o 
   6  -3   6      386.96      337.04     10.56 o 
   7  -3   6       26.26       23.80      5.07 o 
   8  -3   6       88.85       89.34      6.12 o 
 -10  -2   6        2.24        7.50     10.39 o 
  -9  -2   6       63.76       60.70      7.48 o 
  -8  -2   6       59.56       58.85      5.70 o 
  -7  -2   6       35.65       35.86      2.98 o 
  -6  -2   6      136.55      150.04      4.49 o 
  -5  -2   6      334.52      354.09      5.58 o 
  -4  -2   6       64.52       73.47      2.15 o 
  -3  -2   6      226.26      284.16      4.91 o 
  -2  -2   6     1916.72     1891.92     40.58 o 
  -1  -2   6      642.44      695.70     11.11 o 
   0  -2   6     1158.85     1125.01     16.86 o 
   1  -2   6     1335.61     1428.44     17.76 o 
   2  -2   6      124.27      141.89      4.13 o 
   3  -2   6      702.51      677.45     14.87 o 
   4  -2   6      672.55      630.89     12.28 o 
   5  -2   6       98.69       90.04      4.51 o 
   6  -2   6       43.99       45.20      3.63 o 
   7  -2   6      256.55      253.06     13.40 o 
   8  -2   6       57.25       55.60      6.06 o 
 -10  -1   6       76.81       93.26      7.35 o 
  -9  -1   6       94.02      107.33      5.72 o 
  -8  -1   6      403.82      390.71     11.78 o 
  -7  -1   6      856.35      880.92     21.42 o 
  -6  -1   6      484.23      475.09     10.72 o 
  -5  -1   6      312.97      293.87      6.15 o 
  -4  -1   6      516.58      512.20      8.01 o 
  -3  -1   6      751.87      750.92     11.33 o 
  -2  -1   6       87.84       77.15      2.29 o 
  -1  -1   6      192.33      189.83      4.03 o 
   0  -1   6      252.64      220.78      4.68 o 
   1  -1   6     2672.82     2819.15     33.12 o 
   2  -1   6       38.29       35.41      1.83 o 
   3  -1   6      213.07      191.27      8.47 o 
   4  -1   6      308.98      316.44      7.69 o 
   5  -1   6      173.34      150.44      5.51 o 
   6  -1   6       59.84       58.55      3.94 o 
   7  -1   6       85.83       86.72      4.81 o 
   8  -1   6       25.94       24.67      3.39 o 
   9  -1   6       31.59       27.35      9.50 o 
 -11   0   6        1.20        1.77      7.86 o 
 -10   0   6       16.11       20.72      3.67 o 
  -9   0   6      152.59      156.14      7.20 o 
  -8   0   6        5.63        7.59      2.63 o 
  -7   0   6       31.99       42.56      3.12 o 
  -6   0   6      203.02      214.66      4.79 o 
  -5   0   6        2.33       -0.15      1.14 o 
  -4   0   6        4.38        4.61      0.98 o 
  -3   0   6      101.88       83.21      3.38 o 
  -2   0   6      142.08      125.50      3.47 o 
  -1   0   6     3080.86     3157.55     42.30 o 
   0   0   6      122.94      123.88      3.54 o 
   1   0   6       11.12       28.92      1.48 o 
   2   0   6       60.79       56.11      2.12 o 
   3   0   6      120.76      163.84     12.51 o 
   4   0   6      607.10      536.24     15.22 o 
   5   0   6      189.17      173.24     11.57 o 
   6   0   6        0.95        8.00      3.91 o 
   7   0   6       42.32       39.33      3.55 o 
   8   0   6       81.93       89.25      5.21 o 
   9   0   6        3.97        3.87      4.18 o 
 -10   1   6       75.51       94.27     12.67 o 
  -9   1   6       92.49       99.09     11.66 o 
  -8   1   6      401.14      384.97     33.32 o 
  -7   1   6      856.15      867.98     17.45 o 
  -6   1   6      487.53      463.82      9.43 o 
  -5   1   6      310.04      287.56      5.34 o 
  -4   1   6      527.10      509.22      7.02 o 
  -3   1   6      749.16      748.24      8.67 o 
  -2   1   6       84.97       74.99      2.00 o 
  -1   1   6      192.45      195.29      3.16 o 
   0   1   6      263.57      233.35      3.09 o 
   1   1   6     2663.53     2820.87     32.66 o 
   2   1   6       42.26       41.06      3.47 o 
   3   1   6      212.91      193.74      7.56 o 
   4   1   6      316.99      322.83      8.30 o 
   5   1   6      165.57      150.49      5.37 o 
   6   1   6       60.93       61.53      5.13 o 
   7   1   6       84.56       74.54      6.22 o 
   8   1   6       26.10       34.76      3.90 o 
   9   1   6       32.59       30.83      6.59 o 
 -10   2   6        1.80       -1.53      2.84 o 
  -9   2   6       65.64       64.79      5.20 o 
  -8   2   6       57.38       70.73      5.07 o 
  -7   2   6       36.19       38.15      3.67 o 
  -6   2   6      134.77      143.32      3.46 o 
  -5   2   6      336.76      346.13      6.50 o 
  -4   2   6       61.78       75.09      2.37 o 
  -3   2   6      227.63      285.86      4.85 o 
  -2   2   6     1937.72     1924.03     19.90 o 
  -1   2   6      662.41      746.74      8.11 o 
   0   2   6     1162.74     1161.84     13.74 o 
   1   2   6     1335.25     1425.36     17.85 o 
   2   2   6      117.87      131.68      3.75 o 
   3   2   6      698.33      685.60     11.60 o 
   4   2   6      673.23      642.53     18.78 o 
   5   2   6       99.30       84.49      4.02 o 
   6   2   6       46.36       53.60      3.46 o 
   7   2   6      252.46      260.26     12.67 o 
   8   2   6       53.69       58.19      4.66 o 
 -10   3   6       10.23        9.74      3.67 o 
  -9   3   6       26.59       20.39      3.49 o 
  -8   3   6     1066.46     1033.72     34.59 o 
  -7   3   6       31.16       36.18      2.57 o 
  -6   3   6      230.46      267.41      5.94 o 
  -5   3   6      342.36      340.62      6.41 o 
  -4   3   6      305.02      326.48      5.72 o 
  -3   3   6      555.14      576.77     12.72 o 
  -2   3   6     1836.93     1955.87     22.80 o 
  -1   3   6      246.41      245.14      3.75 o 
   0   3   6      174.60      201.11      3.37 o 
   1   3   6      467.38      500.81      6.96 o 
   2   3   6      302.10      289.42      4.78 o 
   3   3   6      132.51      138.40      3.37 o 
   4   3   6       97.98      101.07      3.20 o 
   5   3   6      193.81      186.09      4.60 o 
   6   3   6      379.85      363.19      7.60 o 
   7   3   6       26.03       26.38      4.35 o 
   8   3   6       90.69       87.22      4.08 o 
 -10   4   6       51.79       60.91      5.05 o 
  -9   4   6       45.85       49.55      6.84 o 
  -8   4   6       61.28       68.92      3.72 o 
  -7   4   6       31.95       26.86      2.33 o 
  -6   4   6      182.86      186.71      4.93 o 
  -5   4   6      683.67      685.54     20.02 o 
  -4   4   6      509.28      523.81      8.36 o 
  -3   4   6      617.16      657.97     11.80 o 
  -2   4   6      188.71      166.92      3.41 o 
  -1   4   6       79.80      101.71      2.31 o 
   0   4   6      145.18      187.43      3.41 o 
   1   4   6      236.28      213.70      5.08 o 
   2   4   6      451.37      415.37      6.44 o 
   3   4   6     1054.29     1022.24     17.21 o 
   4   4   6      538.97      520.72      8.16 o 
   5   4   6      392.09      409.34      7.80 o 
   6   4   6      122.42      137.45      6.59 o 
   7   4   6      102.60      101.84      4.10 o 
   8   4   6        9.27        9.94      3.51 o 
 -10   5   6       51.95       41.04      4.66 o 
  -9   5   6       85.00       85.03      5.48 o 
  -8   5   6      102.42       95.65      4.21 o 
  -7   5   6      151.60      149.32      4.69 o 
  -6   5   6      594.25      583.36     10.29 o 
  -5   5   6      340.08      327.12      9.69 o 
  -4   5   6      590.06      582.21      9.31 o 
  -3   5   6      107.42      117.26      3.07 o 
  -2   5   6      328.98      340.02      5.79 o 
  -1   5   6       84.73       78.85      2.41 o 
   0   5   6      675.27      644.63      8.79 o 
   1   5   6      145.12      149.06      3.28 o 
   2   5   6      605.90      600.00      8.50 o 
   3   5   6       43.12       44.76      2.25 o 
   4   5   6      377.10      360.67     10.02 o 
   5   5   6      287.99      273.47      6.04 o 
   6   5   6       64.98       77.08      3.39 o 
   7   5   6        1.65        1.78      2.45 o 
   8   5   6      110.19      110.84      9.12 o 
  -9   6   6       57.40       65.23      5.14 o 
  -8   6   6        5.10        6.81      2.69 o 
  -7   6   6        3.06        1.08      1.84 o 
  -6   6   6      975.06      999.57     22.98 o 
  -5   6   6      801.52      786.63     12.40 o 
  -4   6   6      970.88      955.25     16.57 o 
  -3   6   6      458.29      446.34      7.51 o 
  -2   6   6      797.75      764.14     11.36 o 
  -1   6   6      415.93      430.65      6.61 o 
   0   6   6      167.79      196.32      5.05 o 
   1   6   6       40.75       36.90      1.86 o 
   2   6   6       69.46       67.85      2.57 o 
   3   6   6      861.57      823.52     12.57 o 
   4   6   6      233.31      225.17      5.19 o 
   5   6   6       75.29       73.18      3.13 o 
   6   6   6      170.39      175.68      5.01 o 
   7   6   6        4.21        7.50      5.83 o 
  -9   7   6        4.93        5.24      5.45 o 
  -8   7   6       28.40       34.60      6.24 o 
  -7   7   6      328.13      311.45      8.54 o 
  -6   7   6       94.12       96.22      3.83 o 
  -5   7   6       49.33       46.40      2.63 o 
  -4   7   6      769.36      736.43     11.80 o 
  -3   7   6      239.88      233.82      5.07 o 
  -2   7   6      306.89      269.79      5.40 o 
  -1   7   6       38.78       41.21      2.06 o 
   0   7   6      131.33      124.45      3.23 o 
   1   7   6       71.62       69.57      2.68 o 
   2   7   6      167.53      167.78      4.11 o 
   3   7   6       50.93       54.39      2.57 o 
   4   7   6       28.58       34.97      2.31 o 
   5   7   6      489.95      478.98     11.99 o 
   6   7   6      216.42      226.07     10.14 o 
   7   7   6       19.79       16.94      4.81 o 
  -8   8   6       43.18       44.35      3.50 o 
  -7   8   6      182.91      181.37      5.96 o 
  -6   8   6       38.12       34.45      2.66 o 
  -5   8   6      196.24      197.96      8.71 o 
  -4   8   6      258.32      261.02      5.75 o 
  -3   8   6       80.51       73.21      2.87 o 
  -2   8   6      133.36      128.74      3.76 o 
  -1   8   6      435.19      412.42      6.80 o 
   0   8   6       11.87       14.91      1.60 o 
   1   8   6      102.94       93.77      3.76 o 
   2   8   6      120.79      115.18      3.50 o 
   3   8   6      172.79      178.29      5.95 o 
   4   8   6      142.52      141.83      8.62 o 
   5   8   6      125.98      122.74      5.66 o 
   6   8   6       58.32       56.52      5.58 o 
  -7   9   6       46.85       45.95      3.85 o 
  -6   9   6      179.58      187.97      5.57 o 
  -5   9   6        5.68        8.34      1.85 o 
  -4   9   6      204.87      190.04      5.07 o 
  -3   9   6      116.75      114.11      3.75 o 
  -2   9   6      117.02      111.69      3.60 o 
  -1   9   6       35.11       35.97      2.18 o 
   0   9   6       49.35       53.23      2.60 o 
   1   9   6      192.92      191.51      6.16 o 
   2   9   6       52.45       65.86      3.85 o 
   3   9   6      316.30      296.06     17.87 o 
   4   9   6       35.38       36.03      3.46 o 
   5   9   6      180.84      183.01      7.12 o 
  -6  10   6      110.76      114.91      6.46 o 
  -5  10   6       35.28       43.46      5.70 o 
  -4  10   6       57.32       62.52      3.85 o 
  -3  10   6       21.70       22.74      2.13 o 
  -2  10   6       90.92       88.13      4.85 o 
  -1  10   6       70.22       69.67      3.93 o 
   0  10   6       69.07       83.31      4.56 o 
   1  10   6       95.66       92.02      4.55 o 
   2  10   6      189.96      196.25      6.97 o 
   3  10   6       42.74       45.16      3.71 o 
   4  10   6      111.75      121.94      5.66 o 
  -5  11   6       59.88       63.22      4.30 o 
  -4  11   6       49.37       46.16      3.82 o 
  -3  11   6       92.58       86.67      6.84 o 
  -2  11   6       48.92       56.51      5.58 o 
  -1  11   6        8.33       12.16      3.55 o 
   0  11   6      166.75      163.71      9.12 o 
   1  11   6      192.50      200.71     10.14 o 
   2  11   6        8.83       10.14      3.80 o 
   3  11   6       96.50      100.61      8.11 o 
  -2  12   6      128.44      160.16      9.12 o 
  -1  12   6       61.98       69.44      6.59 o 
   0  12   6      154.35      170.30      9.88 o 
  -4 -11   7      170.77      163.32     11.15 o 
  -3 -11   7       22.13       27.80      4.75 o 
  -2 -11   7       97.68      108.06      7.17 o 
  -1 -11   7       27.14       34.22      5.58 o 
   0 -11   7       28.93       39.08      6.72 o 
   1 -11   7      139.14      137.86     11.40 o 
   2 -11   7       86.47       98.33     10.14 o 
  -6 -10   7       73.71       97.39      9.12 o 
  -5 -10   7       31.41       29.95      5.01 o 
  -4 -10   7      116.23      114.09      6.40 o 
  -3 -10   7       30.84       42.92      5.11 o 
  -2 -10   7        8.59        7.55      4.43 o 
  -1 -10   7       27.65       26.61      4.29 o 
   0 -10   7      228.10      242.44     20.15 o 
   1 -10   7       91.42       96.61      6.34 o 
   2 -10   7       38.44       42.57      7.10 o 
   3 -10   7      154.52      155.84     18.12 o 
   4 -10   7       37.13       51.05      9.50 o 
  -7  -9   7      198.09      231.37     12.05 o 
  -6  -9   7      121.78      127.63      6.73 o 
  -5  -9   7       37.97       36.06      4.68 o 
  -4  -9   7      158.33      151.88      6.86 o 
  -3  -9   7      228.83      222.17     15.33 o 
  -2  -9   7       11.71       12.64      3.56 o 
  -1  -9   7       95.49       88.26      5.98 o 
   0  -9   7       61.15       65.53      5.38 o 
   1  -9   7       14.85       20.64      3.75 o 
   2  -9   7      245.35      252.88     11.25 o 
   3  -9   7       63.76       76.08      6.87 o 
   4  -9   7       12.82       24.47      7.60 o 
   5  -9   7       41.28       43.08     13.18 o 
  -8  -8   7       49.86       48.87      7.11 o 
  -7  -8   7      213.48      202.52     11.24 o 
  -6  -8   7      441.77      434.06     11.75 o 
  -5  -8   7       42.45       42.30      4.46 o 
  -4  -8   7      128.21      136.18      7.50 o 
  -3  -8   7       91.21       84.65      5.13 o 
  -2  -8   7      534.76      505.13     13.79 o 
  -1  -8   7      726.17      712.74     18.75 o 
   0  -8   7      593.25      566.42     21.79 o 
   1  -8   7       58.60       71.50      4.60 o 
   2  -8   7       16.15       12.45      3.98 o 
   3  -8   7      151.43      150.69      8.71 o 
   4  -8   7      128.56      134.92      8.41 o 
   5  -8   7       30.33       47.14     12.42 o 
   6  -8   7        1.88        6.61      4.43 o 
  -9  -7   7        0.18       10.90      7.60 o 
  -8  -7   7       41.47       39.44      6.47 o 
  -7  -7   7      299.02      272.50     29.52 o 
  -6  -7   7      624.31      580.76     16.20 o 
  -5  -7   7      359.00      329.46     12.66 o 
  -4  -7   7      335.42      359.38      9.64 o 
  -3  -7   7       29.53       27.17      3.41 o 
  -2  -7   7      430.42      395.41     11.64 o 
  -1  -7   7      102.18       94.22      5.91 o 
   0  -7   7       26.02       36.34      3.62 o 
   1  -7   7      491.68      475.17     11.02 o 
   2  -7   7      233.50      226.42      9.63 o 
   3  -7   7      552.92      546.79     11.16 o 
   4  -7   7      104.09      106.61      6.61 o 
   5  -7   7      450.60      466.22     13.28 o 
   6  -7   7       29.20       33.70      4.61 o 
  -9  -6   7       67.06       75.26     13.68 o 
  -8  -6   7       21.84       21.73      5.83 o 
  -7  -6   7      197.21      177.92     13.05 o 
  -6  -6   7       89.36       79.01      4.95 o 
  -5  -6   7     1832.83     1767.78     29.53 o 
  -4  -6   7      223.94      203.98      7.12 o 
  -3  -6   7       48.50       41.95      3.60 o 
  -2  -6   7      660.65      658.42     15.50 o 
  -1  -6   7      818.08      792.01     15.09 o 
   0  -6   7       20.34       21.98      3.07 o 
   1  -6   7      373.97      363.28      9.17 o 
   2  -6   7      946.03      939.51     23.32 o 
   3  -6   7      199.97      191.96      5.78 o 
   4  -6   7      732.28      755.52     14.05 o 
   5  -6   7       70.99       80.55      6.97 o 
   6  -6   7       40.87       41.77      4.48 o 
   7  -6   7       66.68       59.68      5.57 o 
 -10  -5   7       54.07       67.48     19.01 o 
  -9  -5   7       23.00       50.43     12.16 o 
  -8  -5   7       41.88       38.52      6.14 o 
  -7  -5   7       16.84       14.93      2.94 o 
  -6  -5   7      236.15      215.34      7.28 o 
  -5  -5   7      416.28      397.62      9.94 o 
  -4  -5   7       99.22       97.85      4.93 o 
  -3  -5   7      628.21      592.19     12.18 o 
  -2  -5   7      175.56      165.16      9.75 o 
  -1  -5   7       63.61       65.07      3.97 o 
   0  -5   7       24.74       26.48      1.77 o 
   1  -5   7      109.86       96.37      3.64 o 
   2  -5   7      232.33      210.84      4.91 o 
   3  -5   7     1119.09     1090.09     18.00 o 
   4  -5   7      500.14      458.83     15.08 o 
   5  -5   7      277.71      276.10      9.34 o 
   6  -5   7       63.20       71.48      5.38 o 
   7  -5   7        6.82        7.23      3.25 o 
 -10  -4   7      128.32      141.46     13.30 o 
  -9  -4   7       93.22       89.96     14.44 o 
  -8  -4   7      109.19      106.62      8.01 o 
  -7  -4   7        0.75        0.97      2.13 o 
  -6  -4   7      149.83      150.32      6.86 o 
  -5  -4   7      281.53      285.76      7.89 o 
  -4  -4   7      100.73       94.32      4.14 o 
  -3  -4   7      285.89      283.87      6.60 o 
  -2  -4   7      202.32      229.09      6.44 o 
  -1  -4   7      262.35      317.14      7.61 o 
   0  -4   7      176.02      155.47      3.99 o 
   1  -4   7       57.20       62.53      2.62 o 
   2  -4   7      200.43      214.47      4.66 o 
   3  -4   7      151.50      135.38     10.23 o 
   4  -4   7      109.04       98.45      5.33 o 
   5  -4   7       30.63       34.85      4.43 o 
   6  -4   7       45.88       49.61      4.44 o 
   7  -4   7       21.16       20.04      3.71 o 
   8  -4   7       72.63       67.29      6.59 o 
 -10  -3   7       51.35       66.32     14.70 o 
  -9  -3   7      128.21      113.78     14.70 o 
  -8  -3   7       10.51       20.82      4.99 o 
  -7  -3   7      166.18      156.82      5.72 o 
  -6  -3   7      487.55      504.98     10.86 o 
  -5  -3   7      564.25      623.97     10.65 o 
  -4  -3   7       81.33       92.94      3.87 o 
  -3  -3   7       28.64       19.27      1.31 o 
  -2  -3   7      382.41      423.16      6.46 o 
  -1  -3   7      496.36      533.19      7.90 o 
   0  -3   7     1449.92     1511.47     19.16 o 
   1  -3   7       25.50       22.20      1.61 o 
   2  -3   7      178.87      172.94      3.97 o 
   3  -3   7      672.58      600.60     11.06 o 
   4  -3   7      138.47      135.35      6.01 o 
   5  -3   7      128.12      131.25      6.18 o 
   6  -3   7      432.53      433.37     18.63 o 
   7  -3   7      101.00       99.34     12.54 o 
   8  -3   7        4.61       10.93      3.29 o 
 -10  -2   7       32.09       28.99     13.81 o 
  -9  -2   7       75.56       72.27      9.50 o 
  -8  -2   7      112.51      112.03     11.28 o 
  -7  -2   7      129.91      132.48      6.74 o 
  -6  -2   7      106.97      103.52      3.10 o 
  -5  -2   7       33.79       38.35      2.32 o 
  -4  -2   7      178.81      165.11      6.11 o 
  -3  -2   7      309.42      337.68      6.06 o 
  -2  -2   7     1586.68     1888.43     26.47 o 
  -1  -2   7       74.13       76.17      2.52 o 
   0  -2   7     1362.99     1243.34     22.50 o 
   1  -2   7        4.69        6.48      1.24 o 
   2  -2   7       46.51       50.39      2.49 o 
   3  -2   7      121.33      113.92      3.52 o 
   4  -2   7      213.18      198.71      9.49 o 
   5  -2   7        3.82        3.14      2.09 o 
   6  -2   7       26.25       36.47      3.35 o 
   7  -2   7       44.57       45.72      4.80 o 
   8  -2   7       74.10       70.31      4.96 o 
 -10  -1   7       86.69       98.58      7.60 o 
  -9  -1   7       18.22       14.88      3.63 o 
  -8  -1   7      218.63      225.78     13.30 o 
  -7  -1   7      575.25      587.22     11.64 o 
  -6  -1   7      605.19      611.18     11.51 o 
  -5  -1   7      485.84      477.31      7.79 o 
  -4  -1   7      248.89      232.86      4.93 o 
  -3  -1   7      939.26      914.94     13.92 o 
  -2  -1   7      119.73      103.77      2.88 o 
  -1  -1   7       31.03       31.90      1.80 o 
   0  -1   7      821.14      832.67     12.96 o 
   1  -1   7      433.58      370.86      6.02 o 
   2  -1   7       15.25       17.04      1.57 o 
   3  -1   7      690.24      686.54     10.18 o 
   4  -1   7      308.25      295.23      7.48 o 
   5  -1   7      207.56      201.85      6.44 o 
   6  -1   7       59.65       65.20      4.13 o 
   7  -1   7       29.45       28.32      3.42 o 
   8  -1   7        6.17       12.09      5.24 o 
 -10   0   7      109.89      119.87     14.19 o 
  -9   0   7       43.08       50.84      4.66 o 
  -8   0   7       85.03       83.12      4.80 o 
  -7   0   7        0.00        3.35      2.08 o 
  -6   0   7      118.76      100.39      3.22 o 
  -5   0   7      526.32      467.01      8.23 o 
  -4   0   7      228.87      265.39      5.44 o 
  -3   0   7      662.95      688.59      8.97 o 
  -2   0   7      594.78      604.91      8.92 o 
  -1   0   7     2498.71     2233.32     30.62 o 
   0   0   7       20.20       34.63      1.52 o 
   1   0   7       68.79       48.93      1.96 o 
   2   0   7      435.38      370.28     11.30 o 
   3   0   7      635.78      708.25     12.58 o 
   4   0   7       36.57       29.25      2.83 o 
   5   0   7      520.27      512.39     17.86 o 
   6   0   7        0.44        5.78      2.62 o 
   7   0   7        0.76       11.45      2.70 o 
   8   0   7       96.42      114.97      5.85 o 
 -10   1   7       88.92       84.04     10.14 o 
  -9   1   7       18.32       10.39      6.34 o 
  -8   1   7      215.60      214.39      7.47 o 
  -7   1   7      576.85      589.02     12.76 o 
  -6   1   7      606.50      609.80      8.91 o 
  -5   1   7      488.66      479.16      7.03 o 
  -4   1   7      254.46      235.58      5.82 o 
  -3   1   7      944.46      941.03     11.67 o 
  -2   1   7      111.63       95.24      2.55 o 
  -1   1   7       31.43       36.50      1.37 o 
   0   1   7      818.02      840.33     10.73 o 
   1   1   7      430.70      365.26      5.69 o 
   2   1   7       13.56       17.36      1.19 o 
   3   1   7      691.63      664.38     13.60 o 
   4   1   7      309.22      287.49      7.08 o 
   5   1   7      200.96      192.14      6.04 o 
   6   1   7       55.72       57.28      3.83 o 
   7   1   7       27.61       35.23      3.58 o 
   8   1   7        6.18        4.67      2.58 o 
 -10   2   7       29.93       31.86      4.26 o 
  -9   2   7       70.67       61.81      4.89 o 
  -8   2   7      113.80      117.08      4.38 o 
  -7   2   7      129.17      131.80      7.58 o 
  -6   2   7      107.92      107.11      4.10 o 
  -5   2   7       34.07       36.15      2.77 o 
  -4   2   7      182.60      185.79      3.86 o 
  -3   2   7      311.87      327.92      5.08 o 
  -2   2   7     1602.85     1908.24     26.46 o 
  -1   2   7       80.55       85.08      1.54 o 
   0   2   7     1348.59     1298.96     13.73 o 
   1   2   7        5.41        8.78      0.91 o 
   2   2   7       47.60       53.33      3.55 o 
   3   2   7      122.64      118.44      4.01 o 
   4   2   7      217.72      212.66      6.34 o 
   5   2   7        3.30        3.52      1.92 o 
   6   2   7       26.49       35.26      7.59 o 
   7   2   7       45.68       56.11      4.26 o 
   8   2   7       72.06       62.12      4.71 o 
 -10   3   7       52.35       64.44      5.28 o 
  -9   3   7      128.06      119.00      8.36 o 
  -8   3   7       10.77       17.11      2.30 o 
  -7   3   7      165.02      150.27      6.21 o 
  -6   3   7      494.25      496.64      8.88 o 
  -5   3   7      566.12      614.29      9.97 o 
  -4   3   7       79.62       90.63      4.68 o 
  -3   3   7       27.76       19.89      1.87 o 
  -2   3   7      368.66      400.21      8.01 o 
  -1   3   7      495.70      546.52      7.15 o 
   0   3   7     1452.18     1558.76     18.27 o 
   1   3   7       21.90       17.38      1.19 o 
   2   3   7      188.46      177.40      3.62 o 
   3   3   7      677.01      625.65      9.66 o 
   4   3   7      136.21      141.56      3.89 o 
   5   3   7      124.14      128.89      3.88 o 
   6   3   7      425.90      416.06      8.53 o 
   7   3   7       99.02       98.30      4.18 o 
   8   3   7        4.61        3.32      4.23 o 
 -10   4   7      131.83      135.03      7.17 o 
  -9   4   7       89.86       82.06      9.31 o 
  -8   4   7      105.28      100.93      6.85 o 
  -7   4   7        0.76        1.83      1.60 o 
  -6   4   7      155.13      153.22      6.18 o 
  -5   4   7      280.31      279.81      8.65 o 
  -4   4   7       97.06       92.21      2.87 o 
  -3   4   7      283.15      296.59      5.17 o 
  -2   4   7      208.18      225.57      4.03 o 
  -1   4   7      274.63      325.73      4.93 o 
   0   4   7      174.92      159.12      3.11 o 
   1   4   7       59.49       64.63      2.38 o 
   2   4   7      198.39      212.30      4.17 o 
   3   4   7      157.27      145.82      5.30 o 
   4   4   7      111.65      105.54      3.36 o 
   5   4   7       29.74       31.99      2.35 o 
   6   4   7       46.34       51.64      4.14 o 
   7   4   7       22.97       21.49      3.06 o 
   8   4   7       72.21       70.76      3.86 o 
 -10   5   7       53.15       55.50      5.83 o 
  -9   5   7       22.88       22.23      2.97 o 
  -8   5   7       44.25       48.43      3.23 o 
  -7   5   7       15.17       16.19      2.16 o 
  -6   5   7      230.71      212.88      6.69 o 
  -5   5   7      417.57      387.84      9.65 o 
  -4   5   7      103.57      103.77      3.21 o 
  -3   5   7      618.04      586.54     10.06 o 
  -2   5   7      173.80      171.95      4.10 o 
  -1   5   7       64.54       64.00      2.08 o 
   0   5   7       26.34       28.41      1.55 o 
   1   5   7      117.17      103.62      2.81 o 
   2   5   7      236.55      213.86      6.66 o 
   3   5   7     1127.60     1094.43     15.88 o 
   4   5   7      496.52      463.44     14.29 o 
   5   5   7      281.69      279.77      6.19 o 
   6   5   7       64.00       64.69      3.34 o 
   7   5   7        6.05        6.85      1.99 o 
  -9   6   7       67.45       70.23      6.08 o 
  -8   6   7       22.80       18.47      2.77 o 
  -7   6   7      196.49      197.26     11.31 o 
  -6   6   7       93.38       82.36      3.42 o 
  -5   6   7     1833.03     1806.31     25.01 o 
  -4   6   7      221.39      216.65      8.36 o 
  -3   6   7       47.73       48.07      2.24 o 
  -2   6   7      660.23      657.09      9.26 o 
  -1   6   7      814.60      823.59     10.91 o 
   0   6   7       17.56       15.86      1.37 o 
   1   6   7      378.61      380.42      9.47 o 
   2   6   7      946.58      965.23     13.95 o 
   3   6   7      208.87      198.50      7.09 o 
   4   6   7      723.29      739.93     15.76 o 
   5   6   7       71.15       76.64      5.34 o 
   6   6   7       40.15       41.27      3.00 o 
   7   6   7       69.34       73.34      5.29 o 
  -9   7   7        0.19        1.36      2.31 o 
  -8   7   7       43.62       41.81      3.57 o 
  -7   7   7      288.32      252.16      8.11 o 
  -6   7   7      626.07      567.27     12.27 o 
  -5   7   7      358.36      353.47      7.11 o 
  -4   7   7      339.99      339.75      6.73 o 
  -3   7   7       30.15       32.88      2.55 o 
  -2   7   7      433.41      420.15      6.79 o 
  -1   7   7      104.22      100.77      3.78 o 
   0   7   7       25.24       42.40      2.01 o 
   1   7   7      499.80      479.66      8.07 o 
   2   7   7      223.01      231.98      5.89 o 
   3   7   7      558.67      546.99     11.62 o 
   4   7   7      102.23      108.81      3.76 o 
   5   7   7      458.73      459.27     18.88 o 
   6   7   7       27.56       23.60      3.33 o 
  -8   8   7       49.05       44.79      3.85 o 
  -7   8   7      214.48      203.67      6.98 o 
  -6   8   7      448.97      441.82     10.47 o 
  -5   8   7       40.97       37.89      3.05 o 
  -4   8   7      123.41      124.36      9.00 o 
  -3   8   7       92.17       90.00      3.94 o 
  -2   8   7      530.67      503.38      9.57 o 
  -1   8   7      724.45      711.52     10.29 o 
   0   8   7      603.21      585.62      9.58 o 
   1   8   7       56.64       69.98      3.65 o 
   2   8   7       15.46       16.13      1.78 o 
   3   8   7      151.36      154.90      4.36 o 
   4   8   7      125.02      136.14      5.66 o 
   5   8   7       31.51       29.53      4.81 o 
   6   8   7        1.97        0.00      4.05 o 
  -7   9   7      193.81      223.89      7.61 o 
  -6   9   7      124.53      127.33      5.64 o 
  -5   9   7       38.36       38.52      3.23 o 
  -4   9   7      162.88      154.21      5.55 o 
  -3   9   7      228.17      213.54      6.45 o 
  -2   9   7       10.79       10.79      1.96 o 
  -1   9   7       95.94       89.07      4.07 o 
   0   9   7       62.21       59.31      5.70 o 
   1   9   7       14.71       10.10      3.17 o 
   2   9   7      241.65      237.20     10.90 o 
   3   9   7       61.40       67.16      6.59 o 
   4   9   7       12.97       16.47      4.56 o 
   5   9   7       43.98       59.30      7.35 o 
  -6  10   7       75.34       84.81      4.84 o 
  -5  10   7       28.18       29.59      3.21 o 
  -4  10   7      116.71      108.89      7.98 o 
  -3  10   7       31.66       31.99      3.80 o 
  -2  10   7        7.83        8.55      2.05 o 
  -1  10   7       29.15       30.01      5.32 o 
   0  10   7      231.42      235.68     10.64 o 
   1  10   7       93.16       97.82      6.84 o 
   2  10   7       37.99       44.09      5.58 o 
   3  10   7      155.65      162.69      9.88 o 
   4  10   7       35.75       45.11      6.34 o 
  -4  11   7      174.45      154.34     14.82 o 
  -3  11   7       22.34       25.78      4.94 o 
  -2  11   7       96.99      105.42      7.10 o 
  -1  11   7       26.51       37.25      5.07 o 
   0  11   7       29.17       30.41      4.81 o 
   1  11   7      142.93      137.86      8.62 o 
   2  11   7       81.72       80.08      7.10 o 
  -4 -11   8       58.75       70.66      6.68 o 
  -3 -11   8       75.44       92.56      9.88 o 
  -2 -11   8       51.88       45.25      8.11 o 
  -1 -11   8      117.21      128.10     12.04 o 
   0 -11   8       17.11       30.04      7.73 o 
   1 -11   8       77.57       73.74      9.12 o 
  -6 -10   8       23.06       30.98      5.06 o 
  -5 -10   8      155.29      171.60      8.02 o 
  -4 -10   8       81.52       73.18      6.36 o 
  -3 -10   8       17.14       22.07      6.97 o 
  -2 -10   8       73.99       68.82      7.98 o 
  -1 -10   8       83.68       70.54      6.08 o 
   0 -10   8      284.39      304.59     14.06 o 
   1 -10   8      213.41      197.92     12.67 o 
   2 -10   8       48.71       50.94      7.60 o 
   3 -10   8       22.48       30.52      5.56 o 
  -7  -9   8      290.14      317.22     14.41 o 
  -6  -9   8      111.91      121.05      7.00 o 
  -5  -9   8       10.96       14.51      3.68 o 
  -4  -9   8       61.32       66.22      5.07 o 
  -3  -9   8        7.64        9.60      3.52 o 
  -2  -9   8      118.94      117.50      8.49 o 
  -1  -9   8       12.45       17.32      3.89 o 
   0  -9   8      175.95      177.78      8.06 o 
   1  -9   8      162.73      148.25     10.64 o 
   2  -9   8      174.52      180.57      9.93 o 
   3  -9   8      121.93      112.97      8.05 o 
   4  -9   8      209.95      235.42     21.79 o 
  -8  -8   8       23.42       34.26      6.51 o 
  -7  -8   8      227.60      217.10     11.74 o 
  -6  -8   8       49.15       67.74      7.30 o 
  -5  -8   8       76.11       68.40      5.16 o 
  -4  -8   8       79.69       90.68      5.42 o 
  -3  -8   8       10.18       14.70      3.78 o 
  -2  -8   8      188.40      167.86      8.36 o 
  -1  -8   8      412.34      411.45     23.57 o 
   0  -8   8      804.53      795.29     18.45 o 
   1  -8   8      335.72      339.04     16.91 o 
   2  -8   8       35.14       41.34      6.84 o 
   3  -8   8       14.81       19.69      4.49 o 
   4  -8   8       47.44       56.01     12.67 o 
   5  -8   8       10.13       10.90      9.63 o 
  -8  -7   8      357.54      334.13     14.11 o 
  -7  -7   8      298.36      301.65     12.80 o 
  -6  -7   8      320.57      313.10      9.65 o 
  -5  -7   8      637.94      638.01     14.37 o 
  -4  -7   8       62.95       64.74      5.64 o 
  -3  -7   8       65.97       68.11      5.23 o 
  -2  -7   8       38.37       43.82      4.62 o 
  -1  -7   8        1.78        3.55      2.95 o 
   0  -7   8       35.49       30.07      3.59 o 
   1  -7   8      130.61      114.98      5.49 o 
   2  -7   8      325.41      305.92     11.70 o 
   3  -7   8      281.63      256.81     12.54 o 
   4  -7   8       69.26       74.96      5.12 o 
   5  -7   8        3.09        2.95      2.84 o 
   6  -7   8       50.69       45.22      6.34 o 
  -9  -6   8       73.17       77.48      7.64 o 
  -8  -6   8       47.84       67.90      7.40 o 
  -7  -6   8       57.25       63.28      4.94 o 
  -6  -6   8      124.43      135.69      6.35 o 
  -5  -6   8      165.11      176.03      6.82 o 
  -4  -6   8      121.64      114.41      5.54 o 
  -3  -6   8       41.96       48.46      4.57 o 
  -2  -6   8      312.35      307.80      9.85 o 
  -1  -6   8     1197.71     1154.37     24.24 o 
   0  -6   8      630.42      591.09     14.60 o 
   1  -6   8      138.89      141.98      5.79 o 
   2  -6   8      512.83      511.68     15.36 o 
   3  -6   8       93.13       94.62      4.32 o 
   4  -6   8       15.58       20.09      3.29 o 
   5  -6   8      151.21      148.41      7.98 o 
   6  -6   8        1.27        2.64      3.02 o 
  -9  -5   8       30.54       35.40     10.26 o 
  -8  -5   8      117.82      104.94     10.14 o 
  -7  -5   8      262.38      251.06      9.06 o 
  -6  -5   8     1226.94     1235.47     22.04 o 
  -5  -5   8      136.51      131.45      5.90 o 
  -4  -5   8      264.01      265.04      7.95 o 
  -3  -5   8      231.70      228.98      7.09 o 
  -2  -5   8      180.15      183.63      7.25 o 
  -1  -5   8       69.01       67.16      3.99 o 
   0  -5   8       27.31       26.73      1.85 o 
   1  -5   8      163.87      158.56      4.18 o 
   2  -5   8      421.14      394.68      9.10 o 
   3  -5   8     1585.31     1510.63     42.47 o 
   4  -5   8      208.25      202.98      7.75 o 
   5  -5   8       42.42       38.22      6.08 o 
   6  -5   8       55.97       55.08      5.07 o 
   7  -5   8       59.84       56.24      5.13 o 
 -10  -4   8      140.92      142.91     20.65 o 
  -9  -4   8      181.35      187.78     17.74 o 
  -8  -4   8       20.96       36.27     12.67 o 
  -7  -4   8       18.64       19.94      3.25 o 
  -6  -4   8      854.00      851.32     16.15 o 
  -5  -4   8      246.52      261.11      7.85 o 
  -4  -4   8      380.54      371.30      8.01 o 
  -3  -4   8       79.02       88.72      4.60 o 
  -2  -4   8      290.03      287.85      8.79 o 
  -1  -4   8      545.37      523.72      8.12 o 
   0  -4   8      171.40      183.41      7.13 o 
   1  -4   8       89.30       83.30      3.00 o 
   2  -4   8      882.63      896.53     15.00 o 
   3  -4   8      307.10      297.33      7.10 o 
   4  -4   8      117.83      101.42      5.50 o 
   5  -4   8      203.97      218.61     10.26 o 
   6  -4   8      101.70       86.10      5.59 o 
   7  -4   8       14.18       15.69      5.20 o 
 -10  -3   8        6.00       22.16     18.50 o 
  -9  -3   8       19.95       25.09     10.14 o 
  -8  -3   8      111.26      108.96      7.88 o 
  -7  -3   8      490.09      464.19     10.69 o 
  -6  -3   8      495.42      502.87     12.64 o 
  -5  -3   8       23.11       16.71      2.41 o 
  -4  -3   8      268.04      280.82      7.76 o 
  -3  -3   8       56.22       60.29      3.47 o 
  -2  -3   8      785.47      752.69     10.57 o 
  -1  -3   8      627.68      629.26      9.21 o 
   0  -3   8      422.57      447.17      7.13 o 
   1  -3   8      375.30      353.85      6.15 o 
   2  -3   8      873.98      874.19     15.03 o 
   3  -3   8      199.02      189.89      5.30 o 
   4  -3   8       55.07       52.67      5.45 o 
   5  -3   8      163.21      161.40      6.86 o 
   6  -3   8      105.03      107.32     11.53 o 
   7  -3   8      176.10      179.72      7.79 o 
   8  -3   8        5.08        8.04      3.42 o 
 -10  -2   8       19.14       25.02      8.74 o 
  -9  -2   8       32.78       52.46     11.40 o 
  -8  -2   8       36.62       48.85      5.58 o 
  -7  -2   8      119.51      105.78      4.97 o 
  -6  -2   8      217.51      221.67      5.94 o 
  -5  -2   8      381.79      409.58      7.10 o 
  -4  -2   8      534.41      536.51     10.45 o 
  -3  -2   8      798.19      832.77     13.61 o 
  -2  -2   8      395.79      450.42      9.64 o 
  -1  -2   8     1551.39     1697.99     24.31 o 
   0  -2   8     1054.55     1010.07     16.02 o 
   1  -2   8      789.05      855.20     13.79 o 
   2  -2   8       92.83      102.17      3.08 o 
   3  -2   8       31.50       31.23      2.84 o 
   4  -2   8      650.13      603.98     12.29 o 
   5  -2   8      250.85      215.34      6.91 o 
   6  -2   8       78.79       66.29      4.37 o 
   7  -2   8        7.72        7.51      2.63 o 
   8  -2   8      220.62      208.13     12.47 o 
 -10  -1   8      135.73      161.43      9.12 o 
  -9  -1   8      119.53      144.55      7.40 o 
  -8  -1   8       86.49       92.12      4.34 o 
  -7  -1   8      553.45      555.99      9.43 o 
  -6  -1   8      375.33      366.03      6.93 o 
  -5  -1   8      193.53      195.17      5.27 o 
  -4  -1   8      401.25      414.70     15.09 o 
  -3  -1   8      569.93      610.28      8.25 o 
  -2  -1   8      480.84      463.12     10.06 o 
  -1  -1   8      610.67      565.50      9.44 o 
   0  -1   8       35.58       42.90      2.17 o 
   1  -1   8       14.32       16.37      1.47 o 
   2  -1   8       58.14       57.43      2.45 o 
   3  -1   8        0.04       -1.78      3.11 o 
   4  -1   8      147.31      156.43      7.42 o 
   5  -1   8      103.09       99.72      4.65 o 
   6  -1   8        2.18        6.88      2.35 o 
   7  -1   8      126.59      115.88      5.68 o 
   8  -1   8       22.48       24.96      5.59 o 
 -10   0   8       25.49       25.60      9.12 o 
  -9   0   8       15.06       22.62      3.60 o 
  -8   0   8      117.06      110.29      3.91 o 
  -7   0   8        5.54        7.97      1.48 o 
  -6   0   8       82.48       84.42      3.08 o 
  -5   0   8      582.98      604.48     10.35 o 
  -4   0   8      368.25      407.73      6.10 o 
  -3   0   8        0.27       -0.22      0.64 o 
  -2   0   8       64.25       60.19      2.36 o 
  -1   0   8      574.76      535.62      9.08 o 
   0   0   8     2626.83     2876.59     33.66 o 
   1   0   8      171.77      182.84      3.87 o 
   2   0   8       15.16       18.24      1.72 o 
   3   0   8      822.73      813.79     14.41 o 
   4   0   8        2.42        5.37      4.49 o 
   5   0   8      567.09      532.23     11.43 o 
   6   0   8      100.76       90.38      7.25 o 
   7   0   8       23.69       31.05      3.39 o 
   8   0   8        9.49       14.78      6.71 o 
 -10   1   8      140.91      143.02      7.10 o 
  -9   1   8      117.45      125.94      8.74 o 
  -8   1   8       85.89       93.22      3.87 o 
  -7   1   8      556.13      554.29      9.96 o 
  -6   1   8      373.69      381.79      6.23 o 
  -5   1   8      195.81      198.82      3.68 o 
  -4   1   8      398.65      413.60      5.66 o 
  -3   1   8      586.91      633.01      8.42 o 
  -2   1   8      478.61      473.40      6.59 o 
  -1   1   8      600.57      563.89      7.70 o 
   0   1   8       35.90       47.70      1.34 o 
   1   1   8       12.16       14.11      1.20 o 
   2   1   8       55.52       59.33      3.23 o 
   3   1   8        0.12       -1.29      1.60 o 
   4   1   8      146.91      148.63      6.18 o 
   5   1   8      102.56       99.68      5.99 o 
   6   1   8        2.03        3.99      2.11 o 
   7   1   8      126.33      122.09     12.11 o 
   8   1   8       22.06       26.04      7.98 o 
 -10   2   8       19.20       14.44      3.80 o 
  -9   2   8       31.24       36.61      3.85 o 
  -8   2   8       40.60       50.54      3.14 o 
  -7   2   8      122.91      119.46      4.01 o 
  -6   2   8      216.57      212.31      6.58 o 
  -5   2   8      384.16      413.18      7.25 o 
  -4   2   8      545.06      538.71      6.99 o 
  -3   2   8      785.67      829.36     14.10 o 
  -2   2   8      397.19      457.76      6.55 o 
  -1   2   8     1569.45     1696.03     20.39 o 
   0   2   8     1078.10     1072.51     12.57 o 
   1   2   8      789.06      855.55     11.10 o 
   2   2   8       92.88       97.25      3.54 o 
   3   2   8       28.86       29.72      2.46 o 
   4   2   8      651.06      609.37     24.93 o 
   5   2   8      247.68      227.12     10.59 o 
   6   2   8       77.80       76.83      4.83 o 
   7   2   8        7.11        6.87      2.51 o 
   8   2   8      220.83      218.76     10.26 o 
 -10   3   8        5.46        7.35      3.80 o 
  -9   3   8       20.85       24.90      2.87 o 
  -8   3   8      112.80      110.48      4.36 o 
  -7   3   8      479.70      454.12      8.78 o 
  -6   3   8      498.09      494.82      8.88 o 
  -5   3   8       22.44       16.89      1.60 o 
  -4   3   8      267.00      270.58      5.14 o 
  -3   3   8       60.40       63.68      2.01 o 
  -2   3   8      794.66      753.91     11.54 o 
  -1   3   8      616.12      638.85      8.35 o 
   0   3   8      422.69      444.06      6.31 o 
   1   3   8      371.77      352.76      6.29 o 
   2   3   8      869.50      874.83     11.78 o 
   3   3   8      200.43      186.43      4.22 o 
   4   3   8       55.41       54.05      2.70 o 
   5   3   8      162.04      157.02      4.40 o 
   6   3   8      105.95      110.24      4.13 o 
   7   3   8      174.89      170.78      5.36 o 
   8   3   8        4.83       13.60      3.60 o 
 -10   4   8      140.11      143.69      8.11 o 
  -9   4   8      185.83      192.77      6.78 o 
  -8   4   8       19.64       23.55      2.77 o 
  -7   4   8       17.50       18.39      2.33 o 
  -6   4   8      849.84      811.98     15.32 o 
  -5   4   8      254.78      264.56      6.97 o 
  -4   4   8      378.06      358.68      7.79 o 
  -3   4   8       80.37       83.29      4.10 o 
  -2   4   8      291.27      287.13      5.75 o 
  -1   4   8      539.23      536.37      8.95 o 
   0   4   8      175.06      195.58      3.58 o 
   1   4   8       87.17       81.73      2.48 o 
   2   4   8      882.08      897.70     12.12 o 
   3   4   8      299.09      301.38      5.64 o 
   4   4   8      116.92      113.67      4.53 o 
   5   4   8      201.20      215.04      6.96 o 
   6   4   8      100.73      108.05      4.18 o 
   7   4   8       15.20       20.26      2.40 o 
  -9   5   8       31.61       36.13      4.81 o 
  -8   5   8      115.75       98.17      4.75 o 
  -7   5   8      262.26      249.29      6.96 o 
  -6   5   8     1221.33     1207.46     21.50 o 
  -5   5   8      132.12      128.32      4.57 o 
  -4   5   8      264.42      261.84      6.54 o 
  -3   5   8      225.07      206.93      5.12 o 
  -2   5   8      184.27      186.79      4.64 o 
  -1   5   8       65.90       64.90      2.77 o 
   0   5   8       27.26       26.13      1.98 o 
   1   5   8      160.51      158.54      4.24 o 
   2   5   8      426.29      396.15      6.56 o 
   3   5   8     1588.01     1569.00     34.50 o 
   4   5   8      208.67      221.96      5.50 o 
   5   5   8       40.06       44.71      2.73 o 
   6   5   8       56.71       57.32      5.39 o 
   7   5   8       61.17       63.38      3.47 o 
  -9   6   8       75.96       75.99      4.66 o 
  -8   6   8       47.51       57.58      4.03 o 
  -7   6   8       57.26       53.85      3.58 o 
  -6   6   8      122.54      121.64      4.84 o 
  -5   6   8      157.33      158.04      5.19 o 
  -4   6   8      113.67      112.67      8.62 o 
  -3   6   8       43.79       44.64      2.62 o 
  -2   6   8      311.80      294.30      6.97 o 
  -1   6   8     1200.04     1178.97     17.68 o 
   0   6   8      618.91      614.25     10.49 o 
   1   6   8      133.71      129.20      7.58 o 
   2   6   8      512.79      488.44     10.50 o 
   3   6   8       88.68       85.61      3.96 o 
   4   6   8       18.24       16.05      2.34 o 
   5   6   8      145.56      150.81     10.52 o 
   6   6   8        1.28        4.05      3.29 o 
  -8   7   8      354.35      359.31      9.66 o 
  -7   7   8      306.55      304.36     10.14 o 
  -6   7   8      324.91      298.27      7.96 o 
  -5   7   8      634.83      627.72     12.99 o 
  -4   7   8       62.05       62.45      3.31 o 
  -3   7   8       64.95       67.83      4.38 o 
  -2   7   8       36.10       38.18      2.51 o 
  -1   7   8        2.46        2.84      1.41 o 
   0   7   8       35.72       34.20      2.43 o 
   1   7   8      128.66      124.78      5.83 o 
   2   7   8      336.98      327.26      8.01 o 
   3   7   8      276.88      269.02      7.31 o 
   4   7   8       68.76       79.11      4.20 o 
   5   7   8        2.74        4.24      1.99 o 
   6   7   8       48.52       54.23      8.11 o 
  -8   8   8       20.74       21.21      3.17 o 
  -7   8   8      226.80      196.85      6.78 o 
  -6   8   8       49.71       55.76      5.07 o 
  -5   8   8       76.08       65.56      3.76 o 
  -4   8   8       82.18       94.13      4.30 o 
  -3   8   8        9.52       10.80      1.95 o 
  -2   8   8      188.47      173.79      5.06 o 
  -1   8   8      410.42      386.40      8.16 o 
   0   8   8      812.74      810.88     15.36 o 
   1   8   8      327.28      312.55      7.94 o 
   2   8   8       35.21       35.97      2.80 o 
   3   8   8       13.25       18.91      2.43 o 
   4   8   8       47.68       47.64      6.08 o 
   5   8   8       11.68       18.75      5.58 o 
  -7   9   8      297.11      290.81     13.43 o 
  -6   9   8      115.47      120.25      5.38 o 
  -5   9   8       11.63       13.55      2.59 o 
  -4   9   8       60.67       64.99      3.85 o 
  -3   9   8        7.07        8.03      2.03 o 
  -2   9   8      118.99      132.18      4.64 o 
  -1   9   8       12.64       13.40      2.13 o 
   0   9   8      176.05      177.24      5.77 o 
   1   9   8      156.59      150.26      5.34 o 
   2   9   8      180.54      191.33      9.63 o 
   3   9   8      117.08      113.28      8.11 o 
   4   9   8      209.01      193.10     11.40 o 
  -6  10   8       23.68       24.14      3.13 o 
  -5  10   8      159.00      160.06      6.72 o 
  -4  10   8       83.33       83.13      5.45 o 
  -3  10   8       18.69       24.39      2.58 o 
  -2  10   8       73.58       75.61      4.19 o 
  -1  10   8       85.63       75.83      8.36 o 
   0  10   8      283.39      274.45     11.91 o 
   1  10   8      210.26      207.55     10.14 o 
   2  10   8       48.39       40.04      5.32 o 
   3  10   8       22.52       26.10      5.07 o 
  -4  11   8       58.23       46.35      3.85 o 
  -3  11   8       71.50       79.47      8.36 o 
  -2  11   8       50.13       63.35      5.83 o 
  -1  11   8      113.82      119.11      8.11 o 
   0  11   8       17.01       22.55      4.31 o 
   1  11   8       76.62       67.16      6.59 o 
  -3 -11   9        1.75        9.05      6.46 o 
  -2 -11   9       81.39       80.80      7.73 o 
  -1 -11   9      116.73      130.35      8.06 o 
   0 -11   9       67.29       90.72     10.14 o 
  -5 -10   9       25.78       27.03      4.92 o 
  -4 -10   9        1.28       -1.46      3.18 o 
  -3 -10   9       13.43       13.01      4.56 o 
  -2 -10   9       29.58       34.42      5.09 o 
  -1 -10   9       90.48       95.69      6.80 o 
   0 -10   9       68.65       75.14      6.18 o 
   1 -10   9      114.35      117.08     10.14 o 
   2 -10   9       22.94       31.68      6.59 o 
  -7  -9   9       52.11       62.83      7.83 o 
  -6  -9   9      108.22      122.34      7.05 o 
  -5  -9   9      121.16      113.68     12.42 o 
  -4  -9   9       57.13       53.25      5.59 o 
  -3  -9   9        4.48        6.23      3.61 o 
  -2  -9   9       59.88       50.34      5.48 o 
  -1  -9   9      188.21      186.67      8.60 o 
   0  -9   9        8.21       16.74      3.85 o 
   1  -9   9      176.70      171.31     11.40 o 
   2  -9   9        5.19        6.54      7.22 o 
   3  -9   9      159.87      164.16      9.48 o 
   4  -9   9        3.86        8.11      9.12 o 
  -8  -8   9      132.43      128.57     10.28 o 
  -7  -8   9      407.55      387.92     11.65 o 
  -6  -8   9       15.05       18.89      3.73 o 
  -5  -8   9      147.24      138.93      8.41 o 
  -4  -8   9       71.96       73.21      6.59 o 
  -3  -8   9       30.93       21.70      4.20 o 
  -2  -8   9      176.87      175.02      9.76 o 
  -1  -8   9      370.35      352.51     11.47 o 
   0  -8   9     1186.96     1084.80     23.54 o 
   1  -8   9      998.86     1010.00     25.60 o 
   2  -8   9       46.95       54.46      5.93 o 
   3  -8   9       56.86       61.46      6.42 o 
   4  -8   9       39.55       74.76     14.44 o 
   5  -8   9       51.11       61.58     13.94 o 
  -8  -7   9      137.79      142.18     25.47 o 
  -7  -7   9       55.03       62.24      5.12 o 
  -6  -7   9       13.72        5.06      2.95 o 
  -5  -7   9      222.96      208.31      7.94 o 
  -4  -7   9      222.46      215.19      8.87 o 
  -3  -7   9      124.32      114.93     15.71 o 
  -2  -7   9      312.64      319.06     10.21 o 
  -1  -7   9       78.19       75.33      7.86 o 
   0  -7   9      108.93      113.00      7.53 o 
   1  -7   9      330.78      349.48      9.50 o 
   2  -7   9      102.67      111.14     10.26 o 
   3  -7   9       91.23       95.76     10.01 o 
   4  -7   9       58.93       87.18     14.70 o 
   5  -7   9       15.29       18.80      3.54 o 
  -9  -6   9       40.55       48.91      7.98 o 
  -8  -6   9      183.15      183.84     10.21 o 
  -7  -6   9      109.26       91.76      6.46 o 
  -6  -6   9       71.53       89.07      7.38 o 
  -5  -6   9      128.69      120.00      6.00 o 
  -4  -6   9      444.52      411.78     12.36 o 
  -3  -6   9      196.16      202.80      9.00 o 
  -2  -6   9      266.29      258.05      7.93 o 
  -1  -6   9      295.05      270.35      8.12 o 
   0  -6   9      397.94      374.24     12.86 o 
   1  -6   9      838.16      819.39     15.93 o 
   2  -6   9      375.48      364.84     12.61 o 
   3  -6   9       66.25       74.83      4.22 o 
   4  -6   9       61.22       71.37      5.16 o 
   5  -6   9      167.83      174.84      7.60 o 
   6  -6   9       14.70       17.93      7.60 o 
  -9  -5   9      118.34      111.43     20.91 o 
  -8  -5   9       37.88       45.07      6.32 o 
  -7  -5   9       10.56        7.91      2.92 o 
  -6  -5   9       16.12       14.34      3.13 o 
  -5  -5   9      128.38      126.67      6.80 o 
  -4  -5   9       15.74       22.12      3.70 o 
  -3  -5   9      107.84      115.61      5.55 o 
  -2  -5   9      753.13      764.80     23.66 o 
  -1  -5   9      589.93      571.44     19.95 o 
   0  -5   9      108.09      107.59      5.14 o 
   1  -5   9       40.51       40.89      3.32 o 
   2  -5   9       77.44       82.01      4.56 o 
   3  -5   9      402.51      420.69      9.15 o 
   4  -5   9       51.50       54.86      5.20 o 
   5  -5   9      142.12      135.32      6.94 o 
   6  -5   9      129.17      117.57      6.55 o 
 -10  -4   9       58.81      100.86     15.46 o 
  -9  -4   9      127.86      126.77     13.68 o 
  -8  -4   9      143.35      133.28      9.12 o 
  -7  -4   9      406.93      395.55     10.27 o 
  -6  -4   9      143.25      141.27      6.00 o 
  -5  -4   9      352.86      355.45     20.40 o 
  -4  -4   9       38.67       28.83      3.44 o 
  -3  -4   9      181.17      199.61      6.60 o 
  -2  -4   9     1352.40     1353.49     22.65 o 
  -1  -4   9      119.42      112.02      3.20 o 
   0  -4   9      419.03      423.01      7.32 o 
   1  -4   9      139.86      142.50      4.00 o 
   2  -4   9     1520.49     1459.14     24.24 o 
   3  -4   9      114.11      124.61      4.49 o 
   4  -4   9      251.89      244.19      9.76 o 
   5  -4   9       41.48       34.62      7.10 o 
   6  -4   9       30.93       27.51      8.36 o 
   7  -4   9      129.68      151.09     10.90 o 
 -10  -3   9       23.36       53.22     12.16 o 
  -9  -3   9        1.43        4.05      4.81 o 
  -8  -3   9        5.71        3.94      2.50 o 
  -7  -3   9      731.86      739.99     14.79 o 
  -6  -3   9      185.58      197.28      6.58 o 
  -5  -3   9      269.89      276.08      7.60 o 
  -4  -3   9      126.79      142.83      5.50 o 
  -3  -3   9       23.89       20.83      2.80 o 
  -2  -3   9       31.22       25.22      1.68 o 
  -1  -3   9      157.65      154.35      5.20 o 
   0  -3   9       28.42       32.96      2.05 o 
   1  -3   9      103.64       90.35      5.74 o 
   2  -3   9      644.63      614.93     18.37 o 
   3  -3   9      168.12      182.91     15.59 o 
   4  -3   9       51.03       41.47      3.75 o 
   5  -3   9        5.59        9.95      3.17 o 
   6  -3   9      191.00      172.71     10.52 o 
   7  -3   9      321.06      336.65     11.33 o 
 -10  -2   9       47.90       55.89      5.59 o 
  -9  -2   9       44.15       72.98     12.16 o 
  -8  -2   9       57.04       60.07      4.01 o 
  -7  -2   9      380.80      399.44      9.58 o 
  -6  -2   9       73.10       79.75      5.95 o 
  -5  -2   9      104.73      104.88      5.76 o 
  -4  -2   9       86.95       88.07      3.05 o 
  -3  -2   9      107.67      109.39      3.29 o 
  -2  -2   9       51.85       63.64      2.53 o 
  -1  -2   9     1292.78     1293.32     21.53 o 
   0  -2   9      333.66      345.21      8.44 o 
   1  -2   9      350.32      313.14      9.06 o 
   2  -2   9        8.36        4.06      1.49 o 
   3  -2   9       22.84       25.23      3.86 o 
   4  -2   9       73.01       79.86      4.26 o 
   5  -2   9       23.48       27.80      3.27 o 
   6  -2   9       52.45       50.08      3.99 o 
   7  -2   9        2.43       13.70      3.01 o 
 -10  -1   9       81.17       88.44      7.60 o 
  -9  -1   9       77.39       74.76     11.40 o 
  -8  -1   9       52.61       52.32      6.24 o 
  -7  -1   9      609.05      598.98     14.60 o 
  -6  -1   9      681.63      695.43     11.88 o 
  -5  -1   9      823.34      840.86     13.45 o 
  -4  -1   9      814.67      848.38     13.55 o 
  -3  -1   9       60.28       48.01      6.30 o 
  -2  -1   9      531.77      507.00      9.00 o 
  -1  -1   9      327.23      275.25      8.55 o 
   0  -1   9       57.74       65.51      3.08 o 
   1  -1   9      408.89      402.23      6.80 o 
   2  -1   9       54.23       51.82      2.45 o 
   3  -1   9       79.60       70.70      4.42 o 
   4  -1   9      114.17      119.62      4.97 o 
   5  -1   9      205.62      198.07      6.79 o 
   6  -1   9      211.28      193.37      6.87 o 
   7  -1   9      143.43      151.06      9.97 o 
  -8   0   9      175.73      183.74      7.98 o 
  -7   0   9      205.06      222.66      5.67 o 
  -6   0   9       32.71       64.84      8.38 o 
  -5   0   9     1588.94     1607.22     19.78 o 
  -4   0   9      189.26      229.69      4.11 o 
  -3   0   9      539.62      591.47      9.99 o 
  -2   0   9        5.81       10.66      1.24 o 
  -1   0   9        0.52       -0.36      1.29 o 
   0   0   9      663.70      609.88     11.11 o 
   1   0   9        8.60        3.43      1.06 o 
   2   0   9       31.09       34.67      2.74 o 
   3   0   9       91.30      125.69      9.20 o 
   4   0   9       64.26       62.78      4.46 o 
   5   0   9       62.41       48.92      3.68 o 
   6   0   9      320.81      296.31      8.59 o 
   7   0   9        5.53        6.71      2.43 o 
  -9   1   9       76.46       85.24      4.39 o 
  -8   1   9       52.81       49.75      4.05 o 
  -7   1   9      604.28      593.33      9.92 o 
  -6   1   9      680.86      695.69     10.00 o 
  -5   1   9      818.01      824.93     11.28 o 
  -4   1   9      816.24      861.26     11.32 o 
  -3   1   9       57.98       47.87      1.70 o 
  -2   1   9      544.28      527.59      7.36 o 
  -1   1   9      317.46      273.72      4.53 o 
   0   1   9       55.71       62.80      2.08 o 
   1   1   9      404.65      409.07      8.19 o 
   2   1   9       50.38       46.54      2.14 o 
   3   1   9       74.70       70.61      3.70 o 
   4   1   9      117.25      118.74      4.72 o 
   5   1   9      207.87      209.66      6.55 o 
   6   1   9      207.15      187.79      9.38 o 
   7   1   9      142.72      154.13      6.25 o 
 -10   2   9       47.97       50.68      5.32 o 
  -9   2   9       46.12       47.55      3.49 o 
  -8   2   9       56.05       57.31      3.58 o 
  -7   2   9      388.05      406.49      8.95 o 
  -6   2   9       72.50       68.63      3.31 o 
  -5   2   9      108.54      112.46      3.01 o 
  -4   2   9       94.38       94.62      2.60 o 
  -3   2   9      101.27      102.37      2.57 o 
  -2   2   9       50.33       58.93      1.94 o 
  -1   2   9     1305.03     1305.82     16.17 o 
   0   2   9      347.83      354.94      6.83 o 
   1   2   9      351.07      318.76      5.44 o 
   2   2   9        8.91        5.45      1.44 o 
   3   2   9       23.95       24.58      2.36 o 
   4   2   9       70.13       78.34      6.20 o 
   5   2   9       21.83       23.27      3.81 o 
   6   2   9       51.30       53.96      3.88 o 
   7   2   9        2.58       13.21      2.95 o 
 -10   3   9       23.87       32.18      4.81 o 
  -9   3   9        1.11        1.87      1.88 o 
  -8   3   9        5.64        6.21      1.97 o 
  -7   3   9      724.29      700.05     14.57 o 
  -6   3   9      175.69      164.88      5.19 o 
  -5   3   9      273.77      279.72      6.00 o 
  -4   3   9      127.56      144.29      6.41 o 
  -3   3   9       23.90       21.88      2.01 o 
  -2   3   9       28.02       23.82      2.87 o 
  -1   3   9      154.91      148.57      3.81 o 
   0   3   9       28.42       37.05      2.08 o 
   1   3   9      100.91       95.51      3.34 o 
   2   3   9      635.45      600.45     11.37 o 
   3   3   9      173.15      185.63      5.45 o 
   4   3   9       52.76       41.41      2.99 o 
   5   3   9        5.85       12.99      5.33 o 
   6   3   9      192.13      208.62      7.44 o 
   7   3   9      316.59      318.25     10.01 o 
 -10   4   9       59.12       53.22      5.83 o 
  -9   4   9      132.02      149.37      5.81 o 
  -8   4   9      148.84      147.51      5.45 o 
  -7   4   9      414.58      391.77      9.12 o 
  -6   4   9      142.24      144.47      4.83 o 
  -5   4   9      346.55      336.54      8.74 o 
  -4   4   9       35.25       29.19      2.14 o 
  -3   4   9      186.37      199.13      4.75 o 
  -2   4   9     1344.63     1401.51     20.03 o 
  -1   4   9      122.83      115.57      3.51 o 
   0   4   9      432.85      449.03     14.03 o 
   1   4   9      146.27      146.39      4.23 o 
   2   4   9     1527.94     1478.74     22.18 o 
   3   4   9      116.14      115.97      4.29 o 
   4   4   9      248.34      245.47      7.30 o 
   5   4   9       41.18       37.27      3.80 o 
   6   4   9       31.50       31.48      3.49 o 
   7   4   9      130.45      143.47      6.75 o 
  -9   5   9      115.46       92.66      4.93 o 
  -8   5   9       37.76       39.88      3.31 o 
  -7   5   9        9.68        8.11      1.97 o 
  -6   5   9       13.47       10.18      2.05 o 
  -5   5   9      122.48      122.91      4.39 o 
  -4   5   9       16.07       23.55      2.51 o 
  -3   5   9      111.62      120.18      3.87 o 
  -2   5   9      738.76      731.54     12.15 o 
  -1   5   9      605.82      599.73     10.11 o 
   0   5   9      108.99      108.82      3.57 o 
   1   5   9       41.66       40.80      2.59 o 
   2   5   9       71.74       70.14      3.31 o 
   3   5   9      415.84      410.42      9.73 o 
   4   5   9       51.09       58.65      3.67 o 
   5   5   9      140.77      136.78      5.67 o 
   6   5   9      130.51      125.22      9.25 o 
  -9   6   9       40.14       46.51      3.82 o 
  -8   6   9      184.62      191.56      7.86 o 
  -7   6   9      111.33      100.26      6.08 o 
  -6   6   9       71.16       79.72      4.03 o 
  -5   6   9      125.14      109.60      4.39 o 
  -4   6   9      445.09      427.86     14.78 o 
  -3   6   9      196.95      212.41      5.30 o 
  -2   6   9      268.25      265.22      6.09 o 
  -1   6   9      295.79      283.78      7.22 o 
   0   6   9      390.83      401.51      7.91 o 
   1   6   9      848.31      816.65     13.72 o 
   2   6   9      378.34      371.16      8.80 o 
   3   6   9       66.21       73.72      3.83 o 
   4   6   9       62.85       61.09      5.32 o 
   5   6   9      170.44      181.81     19.64 o 
   6   6   9       14.19       22.03      3.12 o 
  -8   7   9      137.45      138.84      5.91 o 
  -7   7   9       56.59       54.21      3.76 o 
  -6   7   9       12.84        7.04      2.13 o 
  -5   7   9      222.25      210.10      6.26 o 
  -4   7   9      221.28      215.17      5.82 o 
  -3   7   9      123.44      118.60      6.63 o 
  -2   7   9      318.69      304.83      6.88 o 
  -1   7   9       78.92       73.07      3.30 o 
   0   7   9      111.21      118.65      5.45 o 
   1   7   9      334.54      334.78      8.30 o 
   2   7   9      107.47      113.61      4.50 o 
   3   7   9       85.59       78.89      4.20 o 
   4   7   9       61.48       71.65      4.26 o 
   5   7   9       15.03       13.80      2.61 o 
  -8   8   9      135.82      131.28      5.91 o 
  -7   8   9      400.89      385.25     13.56 o 
  -6   8   9       15.35       22.31      2.95 o 
  -5   8   9      148.84      144.08      5.46 o 
  -4   8   9       69.61       68.46      5.09 o 
  -3   8   9       33.41       31.34      2.65 o 
  -2   8   9      177.78      162.21      5.07 o 
  -1   8   9      370.15      357.84      9.55 o 
   0   8   9     1170.43     1106.54     19.93 o 
   1   8   9     1012.17      987.33     18.57 o 
   2   8   9       45.45       45.54      3.28 o 
   3   8   9       58.33       58.37      5.96 o 
   4   8   9       37.61       45.11      6.34 o 
   5   8   9       50.08       62.59      7.86 o 
  -7   9   9       54.64       61.71      4.39 o 
  -6   9   9      110.30      112.65      5.19 o 
  -5   9   9      125.14      119.44      7.48 o 
  -4   9   9       57.41       60.75      3.50 o 
  -3   9   9        5.07        8.89      2.07 o 
  -2   9   9       63.42       59.51      4.95 o 
  -1   9   9      189.11      202.59      6.44 o 
   0   9   9        8.59       14.05      2.19 o 
   1   9   9      180.15      175.43      8.24 o 
   2   9   9        3.94        2.25      1.90 o 
   3   9   9      157.92      146.48      9.38 o 
   4   9   9        3.39        8.11      4.05 o 
  -5  10   9       26.32       32.43      3.31 o 
  -4  10   9        0.86        0.95      1.86 o 
  -3  10   9       11.76       14.13      2.49 o 
  -2  10   9       30.17       32.91      2.95 o 
  -1  10   9       89.65       91.94      4.47 o 
   0  10   9       66.82       61.28      4.56 o 
   1  10   9      115.25      128.48      8.36 o 
   2  10   9       22.58       25.34      4.81 o 
  -3  11   9        2.15        2.36      2.01 o 
  -2  11   9       85.33       83.61      4.55 o 
  -1  11   9      118.59      142.42      8.62 o 
   0  11   9       67.84       81.09      7.10 o 
  -5 -10  10       10.12       16.94      8.62 o 
  -4 -10  10        2.92        8.75      5.32 o 
  -3 -10  10        4.91       16.21      4.69 o 
  -2 -10  10      159.79      183.71      9.13 o 
  -1 -10  10      227.31      235.46     23.19 o 
   0 -10  10       67.17       93.76      9.88 o 
   1 -10  10       56.16       55.75      8.11 o 
   2 -10  10      184.16      209.58     13.94 o 
  -6  -9  10      102.55      107.11      7.61 o 
  -5  -9  10      238.27      238.70     10.55 o 
  -4  -9  10       26.89       38.42      8.49 o 
  -3  -9  10       15.57       16.08      4.32 o 
  -2  -9  10      153.36      137.73      7.78 o 
  -1  -9  10      115.97      110.91      8.62 o 
   0  -9  10      442.95      441.39     35.23 o 
   1  -9  10      102.62       86.67      9.12 o 
   2  -9  10       50.51       64.30      6.91 o 
   3  -9  10       17.36       21.55      5.11 o 
  -7  -8  10       45.22       50.29      5.30 o 
  -6  -8  10      120.23      114.95      7.61 o 
  -5  -8  10       13.41       13.04      6.72 o 
  -4  -8  10      152.66      155.36      8.26 o 
  -3  -8  10      131.16      137.46      7.70 o 
  -2  -8  10       17.27       13.77      4.07 o 
  -1  -8  10      263.26      250.39      9.68 o 
   0  -8  10      344.15      325.59     15.21 o 
   1  -8  10      331.59      337.35     13.31 o 
   2  -8  10        4.94        7.69      3.94 o 
   3  -8  10        0.69        1.50      3.38 o 
   4  -8  10       10.19       10.90      9.63 o 
  -8  -7  10      116.38      118.93     20.78 o 
  -7  -7  10        7.24        4.23      3.16 o 
  -6  -7  10       67.61       79.31      5.63 o 
  -5  -7  10       18.30       24.00      4.31 o 
  -4  -7  10      304.26      263.23     31.68 o 
  -3  -7  10       89.33       78.19      5.88 o 
  -2  -7  10       45.63       43.88      4.83 o 
  -1  -7  10      417.97      380.84     11.65 o 
   0  -7  10       10.03        9.51      2.90 o 
   1  -7  10       91.48       99.30      7.14 o 
   2  -7  10       23.32       24.11      4.46 o 
   3  -7  10       43.16       46.56      5.79 o 
   4  -7  10        8.28       23.57     10.14 o 
   5  -7  10        3.31       10.64      8.87 o 
  -9  -6  10       63.06       76.64     17.23 o 
  -8  -6  10       51.01       58.17      7.11 o 
  -7  -6  10      229.17      245.61      9.13 o 
  -6  -6  10       29.00       29.87      3.97 o 
  -5  -6  10      227.35      230.92      9.30 o 
  -4  -6  10      219.29      235.48      9.23 o 
  -3  -6  10      261.72      263.05     16.85 o 
  -2  -6  10       32.61       29.32      3.58 o 
  -1  -6  10      306.93      279.46      8.53 o 
   0  -6  10     1080.54     1106.81     28.28 o 
   1  -6  10      284.04      275.25     13.30 o 
   2  -6  10      103.81      115.18      7.04 o 
   3  -6  10        2.51        8.34      4.18 o 
   4  -6  10       56.71       61.94      4.72 o 
   5  -6  10      190.18      194.79     14.95 o 
  -9  -5  10       22.48       27.29      7.10 o 
  -8  -5  10        5.63        2.95      4.73 o 
  -7  -5  10      181.78      168.79      7.08 o 
  -6  -5  10       48.77       46.90      7.86 o 
  -5  -5  10      218.18      216.58      8.58 o 
  -4  -5  10       98.16       86.32      8.49 o 
  -3  -5  10      239.43      228.61      7.71 o 
  -2  -5  10       95.90       80.11      4.85 o 
  -1  -5  10      277.36      243.74      7.80 o 
   0  -5  10      374.21      353.76      9.23 o 
   1  -5  10      229.73      229.95      5.25 o 
   2  -5  10       53.60       47.62      3.53 o 
   3  -5  10       88.11       76.50      4.72 o 
   4  -5  10      251.50      244.30     13.94 o 
   5  -5  10       13.40       18.63      3.34 o 
   6  -5  10      168.64      180.45      8.28 o 
 -10  -4  10       30.79       77.80     12.92 o 
  -9  -4  10       50.88       65.56      7.40 o 
  -8  -4  10      283.79      297.37      9.04 o 
  -7  -4  10      175.18      179.81      8.51 o 
  -6  -4  10      199.31      206.49      8.19 o 
  -5  -4  10       38.02       38.01      4.38 o 
  -4  -4  10        7.74        7.60      2.75 o 
  -3  -4  10      224.36      216.26      7.23 o 
  -2  -4  10      467.48      443.39     10.52 o 
  -1  -4  10      110.90      109.82      5.29 o 
   0  -4  10      431.34      440.51     13.35 o 
   1  -4  10      787.78      748.27     11.35 o 
   2  -4  10      200.54      191.39      5.62 o 
   3  -4  10      204.44      192.49      7.13 o 
   4  -4  10      195.39      185.39      7.98 o 
   5  -4  10      268.17      264.28     10.01 o 
   6  -4  10      172.53      190.75      8.26 o 
 -10  -3  10       48.06       86.67     13.18 o 
  -9  -3  10       38.55       37.66      6.33 o 
  -8  -3  10      479.07      480.55     11.60 o 
  -7  -3  10       97.34       95.59      5.72 o 
  -6  -3  10      510.31      503.38     12.80 o 
  -5  -3  10      413.63      395.26      9.68 o 
  -4  -3  10       33.37       34.51      3.46 o 
  -3  -3  10       21.61       21.05      3.12 o 
  -2  -3  10      313.14      310.13      6.86 o 
  -1  -3  10      455.13      456.71      7.68 o 
   0  -3  10      430.65      406.54      7.53 o 
   1  -3  10      609.28      570.63      9.12 o 
   2  -3  10       62.72       51.49      3.05 o 
   3  -3  10      401.84      394.29     10.83 o 
   4  -3  10      114.10      102.79      5.61 o 
   5  -3  10       32.10       34.71      3.93 o 
   6  -3  10       60.04       62.98      5.12 o 
   7  -3  10       77.90       62.88      8.62 o 
 -10  -2  10       31.03       69.69     10.90 o 
  -9  -2  10        8.34       10.92      8.36 o 
  -8  -2  10      400.86      407.30     10.24 o 
  -7  -2  10      127.20      150.19      6.63 o 
  -6  -2  10       57.83       56.24      4.64 o 
  -5  -2  10       20.27       21.27      3.49 o 
  -4  -2  10      916.49      899.44     14.32 o 
  -3  -2  10      291.97      297.22      8.61 o 
  -2  -2  10      604.37      558.46      9.95 o 
  -1  -2  10      317.00      337.27      9.07 o 
   0  -2  10       33.41       31.35      2.94 o 
   1  -2  10     1157.99     1089.75     17.91 o 
   2  -2  10       55.57       45.35      2.76 o 
   3  -2  10       22.54       19.77      2.88 o 
   4  -2  10       31.02       24.97      3.29 o 
   5  -2  10      346.52      320.76     15.33 o 
   6  -2  10      125.24      116.02     12.54 o 
   7  -2  10       72.52       76.88      5.77 o 
  -9  -1  10      203.72      205.77     12.16 o 
  -8  -1  10      108.62      105.84      5.54 o 
  -7  -1  10       21.62       21.76      3.26 o 
  -6  -1  10     1036.63     1051.46     18.94 o 
  -5  -1  10      239.72      232.33      8.61 o 
  -4  -1  10      185.67      190.03      4.83 o 
  -3  -1  10        8.46        9.95      1.34 o 
  -2  -1  10      230.63      217.97      5.20 o 
  -1  -1  10      668.44      629.29     11.12 o 
   0  -1  10      411.64      386.43      7.74 o 
   1  -1  10       47.64       50.30      2.82 o 
   2  -1  10       96.94       95.13      3.59 o 
   3  -1  10      154.65      137.58      5.83 o 
   4  -1  10      141.21      127.13      5.80 o 
   5  -1  10       38.10       33.45      3.78 o 
   6  -1  10      156.17      141.80     12.04 o 
   7  -1  10       89.33       98.64      9.76 o 
  -8   0  10       39.87       49.74      3.14 o 
  -7   0  10       72.13       78.70      4.39 o 
  -6   0  10       32.51       33.77      2.42 o 
  -5   0  10       43.63       65.66      3.16 o 
  -4   0  10      546.56      523.77      9.53 o 
  -3   0  10       66.74       57.04      3.05 o 
  -2   0  10       32.44       28.79      2.00 o 
  -1   0  10      203.70      186.80      4.76 o 
   0   0  10      789.25      768.19     16.65 o 
   1   0  10      658.14      661.81     17.95 o 
   2   0  10       10.67        4.47      2.20 o 
   3   0  10        6.47        3.26      3.80 o 
   4   0  10        0.68        3.16      5.07 o 
   5   0  10       84.67       74.79      9.76 o 
   6   0  10      138.79      150.39      6.86 o 
   7   0  10      101.25      111.66     16.47 o 
  -9   1  10      206.49      208.56      9.63 o 
  -8   1  10      111.69      121.41      5.90 o 
  -7   1  10       20.93       14.46      1.91 o 
  -6   1  10     1039.24     1029.45     16.68 o 
  -5   1  10      241.55      229.30      5.70 o 
  -4   1  10      187.21      192.12      4.98 o 
  -3   1  10        8.46        8.12      2.98 o 
  -2   1  10      232.70      216.57      6.00 o 
  -1   1  10      678.09      665.89     13.84 o 
   0   1  10      407.92      393.00      9.69 o 
   1   1  10       47.50       50.88      2.52 o 
   2   1  10       95.76       89.67      3.84 o 
   3   1  10      150.31      130.61      4.82 o 
   4   1  10      143.39      130.91      8.15 o 
   5   1  10       37.84       39.32      6.76 o 
   6   1  10      155.84      140.31      9.84 o 
   7   1  10       88.15       87.94      6.34 o 
  -9   2  10        8.96       12.67      3.55 o 
  -8   2  10      402.38      427.52     14.19 o 
  -7   2  10      121.08      123.60     10.77 o 
  -6   2  10       60.49       59.08      8.87 o 
  -5   2  10       19.36       19.62      4.27 o 
  -4   2  10      930.62      901.10     14.94 o 
  -3   2  10      289.71      286.74      9.23 o 
  -2   2  10      598.95      565.78     18.49 o 
  -1   2  10      317.77      342.27      6.94 o 
   0   2  10       35.63       37.74      2.34 o 
   1   2  10     1154.26     1097.03     14.42 o 
   2   2  10       55.12       42.05      2.76 o 
   3   2  10       22.33       20.38      3.56 o 
   4   2  10       30.91       29.33      2.82 o 
   5   2  10      345.77      324.50      8.58 o 
   6   2  10      127.19      127.79      5.63 o 
   7   2  10       72.34       76.14      5.31 o 
 -10   3  10       49.26       43.84      5.58 o 
  -9   3  10       41.85       53.22      5.58 o 
  -8   3  10      484.43      498.47     16.22 o 
  -7   3  10       99.29      100.93      4.11 o 
  -6   3  10      497.81      471.60      8.91 o 
  -5   3  10      419.96      409.39      7.78 o 
  -4   3  10       35.53       41.12      2.39 o 
  -3   3  10       21.40       19.23      1.73 o 
  -2   3  10      321.81      320.62      8.13 o 
  -1   3  10      452.18      467.03     20.78 o 
   0   3  10      426.35      411.79     12.42 o 
   1   3  10      609.89      564.70     10.16 o 
   2   3  10       66.75       54.16      3.06 o 
   3   3  10      396.90      384.32      9.59 o 
   4   3  10      114.71      126.02      9.42 o 
   5   3  10       32.53       34.44      3.45 o 
   6   3  10       60.18       65.09      4.94 o 
   7   3  10       78.16       75.32      5.28 o 
  -9   4  10       50.72       55.50      5.83 o 
  -8   4  10      282.44      276.85     13.05 o 
  -7   4  10      167.59      168.06      5.45 o 
  -6   4  10      198.40      193.85      9.12 o 
  -5   4  10       38.50       33.42      2.39 o 
  -4   4  10        7.15        5.19      1.82 o 
  -3   4  10      226.02      222.86      5.21 o 
  -2   4  10      466.97      474.86      8.36 o 
  -1   4  10      111.67      112.55      3.59 o 
   0   4  10      425.78      422.71      8.28 o 
   1   4  10      781.29      751.98     13.52 o 
   2   4  10      192.95      182.38      5.37 o 
   3   4  10      204.40      191.86      5.76 o 
   4   4  10      197.42      195.80      6.63 o 
   5   4  10      272.07      269.64      8.48 o 
   6   4  10      168.78      200.99      7.67 o 
  -9   5  10       20.14       16.51      2.87 o 
  -8   5  10        5.72        5.22      2.23 o 
  -7   5  10      179.24      173.52      5.73 o 
  -6   5  10       45.16       46.63      3.05 o 
  -5   5  10      212.94      200.90      5.33 o 
  -4   5  10       95.80       96.36      3.66 o 
  -3   5  10      240.14      232.47      5.49 o 
  -2   5  10       96.13       86.29      3.24 o 
  -1   5  10      268.80      247.75      5.71 o 
   0   5  10      373.38      366.15      9.63 o 
   1   5  10      229.46      222.36      5.78 o 
   2   5  10       55.64       56.89      3.14 o 
   3   5  10       86.24       79.14      8.11 o 
   4   5  10      255.20      248.08      8.11 o 
   5   5  10       13.51       19.07      2.95 o 
   6   5  10      168.40      198.23      7.73 o 
  -9   6  10       64.39       59.31      4.39 o 
  -8   6  10       51.59       59.21      4.01 o 
  -7   6  10      231.29      234.40      7.86 o 
  -6   6  10       29.79       34.89      2.85 o 
  -5   6  10      225.56      226.43      5.92 o 
  -4   6  10      217.83      221.08      5.70 o 
  -3   6  10      250.45      245.65      7.63 o 
  -2   6  10       32.14       35.24      2.40 o 
  -1   6  10      305.88      281.07      7.95 o 
   0   6  10     1088.33     1110.23     17.56 o 
   1   6  10      278.93      275.82      6.58 o 
   2   6  10       99.23       96.64      4.94 o 
   3   6  10        2.50        7.22      4.05 o 
   4   6  10       55.54       57.29      7.35 o 
   5   6  10      193.75      195.13      8.11 o 
  -8   7  10      115.63      126.66      5.81 o 
  -7   7  10        7.08        7.64      2.41 o 
  -6   7  10       67.63       82.87      4.30 o 
  -5   7  10       18.23       18.15      2.95 o 
  -4   7  10      301.35      273.36      9.00 o 
  -3   7  10       89.42       77.26      4.31 o 
  -2   7  10       46.56       56.05      2.94 o 
  -1   7  10      410.51      390.06      8.19 o 
   0   7  10        9.08       12.15      1.88 o 
   1   7  10       91.38       75.92      5.96 o 
   2   7  10       22.24       24.82      2.56 o 
   3   7  10       42.69       40.43      4.05 o 
   4   7  10        7.62        6.08      2.53 o 
   5   7  10        3.47        9.17      2.44 o 
  -7   8  10       49.13       57.92      4.11 o 
  -6   8  10      123.19      121.98      5.19 o 
  -5   8  10       13.73       13.40      2.21 o 
  -4   8  10      151.83      146.35      5.03 o 
  -3   8  10      125.84      124.50      4.50 o 
  -2   8  10       18.37       14.68      2.15 o 
  -1   8  10      263.13      273.61     11.15 o 
   0   8  10      351.64      331.58      8.40 o 
   1   8  10      330.42      342.07      8.73 o 
   2   8  10        4.92        7.86      2.01 o 
   3   8  10        0.70        0.60      2.15 o 
   4   8  10       10.11       10.85      2.34 o 
  -6   9  10      106.76      108.16      5.19 o 
  -5   9  10      239.24      245.49      6.89 o 
  -4   9  10       28.49       31.88      2.81 o 
  -3   9  10       15.61       10.68      2.05 o 
  -2   9  10      153.67      144.68      4.99 o 
  -1   9  10      109.11      101.03      4.55 o 
   0   9  10      443.65      439.21     10.53 o 
   1   9  10      102.70       94.65      4.44 o 
   2   9  10       48.79       56.70      6.08 o 
   3   9  10       15.68       26.10      5.07 o 
  -5  10  10       10.62       13.49      4.05 o 
  -4  10  10        2.31        3.04      2.93 o 
  -3  10  10        6.38        9.53      5.32 o 
  -2  10  10      156.59      171.61      6.27 o 
  -1  10  10      226.95      215.74      7.06 o 
   0  10  10       70.29       83.42      4.44 o 
   1  10  10       56.25       46.12      5.58 o 
   2  10  10      181.53      203.75     11.15 o 
  -4 -10  11       81.79       93.42      7.60 o 
  -3 -10  11       19.59       19.33      4.80 o 
  -2 -10  11        2.96        7.22      4.02 o 
  -1 -10  11      274.40      241.88     12.04 o 
   0 -10  11       74.13       75.52      9.38 o 
  -6  -9  11       29.18       30.16      5.47 o 
  -5  -9  11       58.14       53.42      6.09 o 
  -4  -9  11        9.43        6.42      6.97 o 
  -3  -9  11       11.10       13.42      4.03 o 
  -2  -9  11       47.07       46.47      9.50 o 
  -1  -9  11      310.92      298.53     15.71 o 
   0  -9  11      102.82      109.98      9.88 o 
   1  -9  11       25.72       28.38      6.34 o 
   2  -9  11        3.04        8.03      6.46 o 
  -7  -8  11       47.13       57.15      6.21 o 
  -6  -8  11      190.28      198.14      9.66 o 
  -5  -8  11       86.37       95.81      7.06 o 
  -4  -8  11      114.44      113.46      7.42 o 
  -3  -8  11      304.73      304.38     11.29 o 
  -2  -8  11       45.40       35.72      4.91 o 
  -1  -8  11       94.01       94.17      6.54 o 
   0  -8  11       49.47       45.36      6.08 o 
   1  -8  11      143.92      146.28     14.95 o 
   2  -8  11      196.71      197.59     15.59 o 
   3  -8  11       55.92       91.99     15.71 o 
  -8  -7  11       72.28       70.16      7.97 o 
  -7  -7  11       10.08       14.37      4.55 o 
  -6  -7  11       58.36       62.05      6.02 o 
  -5  -7  11      137.74      147.95      8.04 o 
  -4  -7  11       62.91       56.42      5.41 o 
  -3  -7  11      150.50      150.61      7.68 o 
  -2  -7  11       76.22       62.69      5.45 o 
  -1  -7  11      259.76      241.89      9.59 o 
   0  -7  11       53.85       53.28      4.57 o 
   1  -7  11       90.89       90.97     16.47 o 
   2  -7  11       21.20       25.89      4.86 o 
   3  -7  11       17.25       28.89     11.15 o 
   4  -7  11      103.08       93.51     15.97 o 
  -8  -6  11       28.80       30.18      4.25 o 
  -7  -6  11       88.86       91.42      6.63 o 
  -6  -6  11       58.96       69.64      6.02 o 
  -5  -6  11        6.85        6.53      3.29 o 
  -4  -6  11      495.30      478.00     13.80 o 
  -3  -6  11      443.63      422.26     12.72 o 
  -2  -6  11      519.81      471.99     11.55 o 
  -1  -6  11       99.75      100.80      5.42 o 
   0  -6  11       14.41       23.08      5.38 o 
   1  -6  11       16.74       29.81     10.14 o 
   2  -6  11      119.97      121.67      7.79 o 
   3  -6  11       38.34       34.72     10.64 o 
   4  -6  11        6.91        6.65      3.93 o 
   5  -6  11      227.69      246.62      9.46 o 
  -9  -5  11       45.99       49.84     15.08 o 
  -8  -5  11      191.32      203.68      8.94 o 
  -7  -5  11       26.83       20.54      4.12 o 
  -6  -5  11       24.02       16.23      3.98 o 
  -5  -5  11      173.95      158.23      7.58 o 
  -4  -5  11        7.11       10.21      9.25 o 
  -3  -5  11      191.20      190.37      7.08 o 
  -2  -5  11       93.14       90.17      5.12 o 
  -1  -5  11       13.94       11.80      3.04 o 
   0  -5  11      137.96      131.11      6.79 o 
   1  -5  11      146.42      137.03      7.71 o 
   2  -5  11       82.48       96.84      4.22 o 
   3  -5  11       97.11      103.94      6.21 o 
   4  -5  11      277.02      278.66     25.85 o 
   5  -5  11        5.98        9.14      3.32 o 
  -9  -4  11       11.26       10.56      5.16 o 
  -8  -4  11        6.17        1.70      2.79 o 
  -7  -4  11       51.95       53.04      4.93 o 
  -6  -4  11      237.33      226.76      8.86 o 
  -5  -4  11      110.49       94.92      5.91 o 
  -4  -4  11       36.98       46.72      4.23 o 
  -3  -4  11       66.46       56.21      4.41 o 
  -2  -4  11      406.01      397.03     10.09 o 
  -1  -4  11       62.38       69.88      7.03 o 
   0  -4  11       25.04       28.51      2.49 o 
   1  -4  11       97.15      101.98      4.69 o 
   2  -4  11       25.53       29.21      2.97 o 
   3  -4  11      209.48      193.75     15.21 o 
   4  -4  11       47.34       61.92      6.08 o 
   5  -4  11      209.78      228.74      8.72 o 
   6  -4  11      154.84      163.09      8.49 o 
  -9  -3  11       61.96       64.87      8.62 o 
  -8  -3  11       46.02       50.16      4.69 o 
  -7  -3  11        2.36        0.76      2.61 o 
  -6  -3  11        2.27        1.07      2.91 o 
  -5  -3  11       69.16       67.79      5.23 o 
  -4  -3  11      140.59      145.92      6.03 o 
  -3  -3  11      136.02      123.45      5.58 o 
  -2  -3  11       54.15       63.04      3.09 o 
  -1  -3  11       89.85       85.06      3.12 o 
   0  -3  11      655.77      627.67      9.92 o 
   1  -3  11      586.11      583.82      9.45 o 
   2  -3  11      237.33      231.21      6.24 o 
   3  -3  11      251.73      279.01      8.88 o 
   4  -3  11       39.34       41.15      4.56 o 
   5  -3  11        2.47        8.51      2.82 o 
   6  -3  11       18.86       14.57     10.26 o 
  -9  -2  11       36.55       34.21      7.60 o 
  -8  -2  11       39.40       45.76      4.43 o 
  -7  -2  11      443.70      427.96     11.89 o 
  -6  -2  11      279.47      276.14     14.32 o 
  -5  -2  11       45.92       50.28      4.66 o 
  -4  -2  11       64.80       66.03      7.98 o 
  -3  -2  11      356.91      369.40      9.24 o 
  -2  -2  11       54.87       49.45      3.71 o 
  -1  -2  11      124.20      111.10      4.69 o 
   0  -2  11      309.94      315.89      7.14 o 
   1  -2  11      348.45      344.63     14.93 o 
   2  -2  11      529.35      516.56     12.98 o 
   3  -2  11       32.95       28.60      3.33 o 
   4  -2  11       83.32       73.83      4.89 o 
   5  -2  11       79.18       89.65     13.18 o 
   6  -2  11      105.72      101.80      6.59 o 
  -9  -1  11      916.90      927.49     20.65 o 
  -8  -1  11      555.26      567.40     19.01 o 
  -7  -1  11       30.02       31.56      4.31 o 
  -6  -1  11       85.83       85.43      5.52 o 
  -5  -1  11      460.93      467.73      9.08 o 
  -4  -1  11       24.00       23.68      2.00 o 
  -3  -1  11      113.62      104.38      3.65 o 
  -2  -1  11       26.46       25.78      1.91 o 
  -1  -1  11      324.90      297.63      6.64 o 
   0  -1  11      458.46      399.94     12.38 o 
   1  -1  11      621.63      565.78     10.62 o 
   2  -1  11      135.91      151.57      6.08 o 
   3  -1  11      313.64      267.91      8.66 o 
   4  -1  11       20.14       30.09      3.52 o 
   5  -1  11       15.56       14.84      3.07 o 
   6  -1  11       55.82       61.53      4.89 o 
  -9   0  11      132.90      142.42      8.36 o 
  -8   0  11      174.25      174.39      7.36 o 
  -7   0  11       56.31       59.29      3.24 o 
  -6   0  11      198.71      212.93      6.35 o 
  -5   0  11       93.31       86.58      3.43 o 
  -4   0  11      764.09      774.33     13.03 o 
  -3   0  11       37.88       29.14      2.16 o 
  -2   0  11        1.84       -0.30      1.21 o 
  -1   0  11       62.37       56.59      4.62 o 
   0   0  11        0.23        1.43      1.59 o 
   1   0  11      206.33      212.18      5.43 o 
   2   0  11       43.29       49.87      3.85 o 
   3   0  11       62.77       64.72      4.25 o 
   4   0  11       45.29       44.33      4.69 o 
   5   0  11       56.69       36.57      5.07 o 
   6   0  11       44.01       45.13      8.87 o 
  -9   1  11      924.95      951.58     34.46 o 
  -8   1  11      548.66      557.11     13.88 o 
  -7   1  11       30.25       32.42      2.52 o 
  -6   1  11       85.64       84.30      3.61 o 
  -5   1  11      464.24      456.62      9.07 o 
  -4   1  11       22.20       22.08      1.94 o 
  -3   1  11      113.56      115.57      3.81 o 
  -2   1  11       27.65       29.20      2.12 o 
  -1   1  11      318.92      291.32      6.53 o 
   0   1  11      460.34      399.36      9.19 o 
   1   1  11      615.59      568.77     10.38 o 
   2   1  11      135.20      152.81      6.29 o 
   3   1  11      308.34      255.84      8.47 o 
   4   1  11       20.52       25.05      3.67 o 
   5   1  11       15.69       10.27      5.45 o 
   6   1  11       56.13       72.65      5.13 o 
 -10   2  11        3.20        6.84      3.21 o 
  -9   2  11       36.52       44.84      4.33 o 
  -8   2  11       39.05       41.59      9.63 o 
  -7   2  11      435.24      431.42     11.43 o 
  -6   2  11      287.61      305.28     14.32 o 
  -5   2  11       45.70       49.88      5.86 o 
  -4   2  11       68.13       60.25      2.99 o 
  -3   2  11      369.93      373.10      7.60 o 
  -2   2  11       50.51       48.64      2.62 o 
  -1   2  11      122.02      110.86      3.80 o 
   0   2  11      308.12      316.99      6.77 o 
   1   2  11      356.89      354.83      7.37 o 
   2   2  11      531.59      533.26     13.03 o 
   3   2  11       34.59       31.45     10.90 o 
   4   2  11       84.20       80.48      4.89 o 
   5   2  11       77.88       90.90      5.48 o 
   6   2  11      106.75      105.93      6.59 o 
 -10   3  11       84.74       86.42      7.35 o 
  -9   3  11       62.95       77.04      6.08 o 
  -8   3  11       44.52       46.27      8.74 o 
  -7   3  11        2.28       -0.25      1.92 o 
  -6   3  11        2.29        4.94      2.15 o 
  -5   3  11       63.74       54.61      3.93 o 
  -4   3  11      139.38      142.20      5.67 o 
  -3   3  11      135.75      125.28      5.28 o 
  -2   3  11       55.68       57.55      3.52 o 
  -1   3  11       93.36       81.51      4.40 o 
   0   3  11      651.34      634.67     14.27 o 
   1   3  11      578.98      570.26     15.84 o 
   2   3  11      234.62      258.99     18.25 o 
   3   3  11      253.74      287.11     12.16 o 
   4   3  11       40.45       42.42      5.07 o 
   5   3  11        2.10        4.81      2.53 o 
   6   3  11       18.53       13.94      3.55 o 
  -9   4  11       11.28       12.67      3.80 o 
  -8   4  11        6.66        7.10      3.04 o 
  -7   4  11       54.55       53.71      8.11 o 
  -6   4  11      244.51      222.55      7.86 o 
  -5   4  11      111.91      101.68      4.99 o 
  -4   4  11       34.90       34.89      5.32 o 
  -3   4  11       65.83       59.77      3.74 o 
  -2   4  11      412.14      402.87     17.74 o 
  -1   4  11       60.84       66.37      3.99 o 
   0   4  11       24.08       27.87      2.91 o 
   1   4  11      103.76      100.99      4.96 o 
   2   4  11       28.19       31.44      2.63 o 
   3   4  11      213.12      216.10      8.44 o 
   4   4  11       47.18       61.07      4.81 o 
   5   4  11      211.84      217.18      9.38 o 
   6   4  11      155.54      178.91      8.87 o 
  -9   5  11       46.14       49.42      5.83 o 
  -8   5  11      185.62      165.73      9.12 o 
  -7   5  11       27.03       24.85      3.93 o 
  -6   5  11       22.62       22.60      3.20 o 
  -5   5  11      171.17      156.44      6.55 o 
  -4   5  11        5.60        6.46      2.16 o 
  -3   5  11      190.52      197.60      5.11 o 
  -2   5  11       92.84       88.33      4.57 o 
  -1   5  11       16.46       14.46      1.75 o 
   0   5  11      144.67      147.54      4.49 o 
   1   5  11      147.20      134.15      4.47 o 
   2   5  11       82.86       96.75      4.03 o 
   3   5  11       99.26      100.27      4.81 o 
   4   5  11      281.97      276.98      9.12 o 
   5   5  11        6.72        9.38      4.56 o 
  -8   6  11       30.83       35.23      4.81 o 
  -7   6  11       93.04       91.48      6.59 o 
  -6   6  11       57.89       59.96      4.63 o 
  -5   6  11        7.02        7.52      1.97 o 
  -4   6  11      490.95      467.86      9.63 o 
  -3   6  11      450.61      438.82      8.63 o 
  -2   6  11      521.41      463.81      9.15 o 
  -1   6  11      100.90       92.35      3.66 o 
   0   6  11       14.73       19.87      2.08 o 
   1   6  11       15.58       13.90      2.07 o 
   2   6  11      122.20      134.83      5.16 o 
   3   6  11       38.66       45.04      3.46 o 
   4   6  11        7.08        6.57      2.22 o 
   5   6  11      226.71      247.02      8.38 o 
  -8   7  11       72.98       74.00      6.59 o 
  -7   7  11       10.13       10.64      3.29 o 
  -6   7  11       57.05       58.48      3.57 o 
  -5   7  11      140.96      149.82      4.89 o 
  -4   7  11       58.78       54.72      3.27 o 
  -3   7  11      150.54      150.03      6.33 o 
  -2   7  11       73.06       60.81      3.22 o 
  -1   7  11      267.70      266.79      7.45 o 
   0   7  11       58.33       59.94      3.26 o 
   1   7  11       92.85      100.92      4.55 o 
   2   7  11       21.62       24.02      3.17 o 
   3   7  11       19.39       23.15      2.80 o 
   4   7  11      103.59      116.66      5.58 o 
  -7   8  11       48.47       55.12      3.65 o 
  -6   8  11      187.62      175.25      6.54 o 
  -5   8  11       85.26       84.26      4.21 o 
  -4   8  11      115.82      111.08      5.34 o 
  -3   8  11      305.95      307.80      7.48 o 
  -2   8  11       48.39       43.03      3.07 o 
  -1   8  11       92.39       92.98      4.05 o 
   0   8  11       49.96       51.50      5.45 o 
   1   8  11      142.54      145.69      5.45 o 
   2   8  11      195.59      202.45      6.81 o 
   3   8  11       55.15       58.91      4.69 o 
  -6   9  11       31.19       28.56      3.13 o 
  -5   9  11       57.99       57.81      3.68 o 
  -4   9  11       10.07       11.03      2.23 o 
  -3   9  11       11.17       15.00      2.32 o 
  -2   9  11       45.09       43.04      3.16 o 
  -1   9  11      319.86      333.40      8.77 o 
   0   9  11      105.53      115.22      7.10 o 
   1   9  11       25.33       33.71      3.10 o 
   2   9  11        2.70        4.39      1.92 o 
  -4  10  11       84.05       99.36      5.85 o 
  -3  10  11       20.62       16.86      3.80 o 
  -2  10  11        3.03        5.69      2.31 o 
  -1  10  11      273.20      259.60     12.04 o 
   0  10  11       72.91       82.00      4.50 o 
  -2 -10  12      202.91      191.60     10.64 o 
  -5  -9  12       31.85       40.73      5.90 o 
  -4  -9  12      128.55      134.40      8.48 o 
  -3  -9  12       20.38       19.79      6.21 o 
  -2  -9  12       38.04       26.26      5.32 o 
  -1  -9  12        4.89       11.15      4.02 o 
   0  -9  12        9.89       18.25      6.08 o 
   1  -9  12       47.46       52.46      7.86 o 
  -6  -8  12      175.37      170.96     10.26 o 
  -5  -8  12       51.22       58.19      6.59 o 
  -4  -8  12       27.95       23.05      4.68 o 
  -3  -8  12      203.37      211.70     15.59 o 
  -2  -8  12      415.78      412.87     13.53 o 
  -1  -8  12       23.40       20.95      4.50 o 
   0  -8  12      141.84      154.08     11.40 o 
   1  -8  12      238.29      251.21     12.00 o 
   2  -8  12      202.85      213.32     17.74 o 
   3  -8  12      137.54      154.58     19.26 o 
  -7  -7  12      130.12      128.31      8.15 o 
  -6  -7  12        7.80       11.57      4.26 o 
  -5  -7  12      140.48      130.28      7.86 o 
  -4  -7  12      190.52      201.31     18.50 o 
  -3  -7  12       79.82       71.37      6.20 o 
  -2  -7  12       27.46       31.01      4.62 o 
  -1  -7  12       10.04        8.53      3.46 o 
   0  -7  12       39.30       51.92     11.02 o 
   1  -7  12       32.41       30.12      5.18 o 
   2  -7  12        3.28        3.69     10.01 o 
   3  -7  12       61.64       79.07     14.70 o 
   4  -7  12       34.98       39.03     12.92 o 
  -8  -6  12       38.02       43.57      5.29 o 
  -7  -6  12       93.22       93.33      6.93 o 
  -6  -6  12      103.39      112.79      7.29 o 
  -5  -6  12       58.80       63.44     10.90 o 
  -4  -6  12       35.07       29.30      4.57 o 
  -3  -6  12      501.20      467.03     13.71 o 
  -2  -6  12      135.29      133.98      9.00 o 
  -1  -6  12       12.66       16.36      3.59 o 
   0  -6  12      228.67      237.44      8.02 o 
   1  -6  12      146.18      140.94      8.60 o 
   2  -6  12      254.22      266.05     11.36 o 
   3  -6  12      219.74      199.69     19.51 o 
   4  -6  12       38.69       59.05     13.43 o 
  -9  -5  12      160.19      154.33     13.94 o 
  -8  -5  12       50.84       57.87     11.66 o 
  -7  -5  12      139.04      137.24      7.65 o 
  -6  -5  12       43.06       43.55      4.87 o 
  -5  -5  12       54.38       60.92      5.41 o 
  -4  -5  12      290.11      270.81     10.39 o 
  -3  -5  12      357.16      325.95     10.52 o 
  -2  -5  12      101.01       91.01      5.29 o 
  -1  -5  12      325.96      332.09     10.43 o 
   0  -5  12      170.36      168.71      6.63 o 
   1  -5  12       89.72       91.51      7.10 o 
   2  -5  12       21.18       23.25      4.26 o 
   3  -5  12       56.37       72.30     10.01 o 
   4  -5  12      164.68      161.02      8.24 o 
   5  -5  12       89.67      114.39      9.38 o 
  -9  -4  12       28.04       19.01      7.60 o 
  -8  -4  12       15.62       14.20      3.56 o 
  -7  -4  12       34.62       45.74      5.05 o 
  -6  -4  12       60.66       68.94      5.60 o 
  -5  -4  12       52.85       57.58      5.11 o 
  -4  -4  12       73.13       64.56      6.76 o 
  -3  -4  12      359.78      325.61      9.08 o 
  -2  -4  12      149.58      170.61      6.61 o 
  -1  -4  12      189.26      165.84      7.62 o 
   0  -4  12      215.21      197.75      8.52 o 
   1  -4  12      263.22      273.35      7.07 o 
   2  -4  12      271.93      260.79      8.49 o 
   3  -4  12       73.28       85.89      4.95 o 
   4  -4  12       21.55       18.41      4.69 o 
   5  -4  12       55.07       64.13      6.21 o 
  -9  -3  12      107.68      104.91     10.14 o 
  -8  -3  12       24.05       20.56      5.32 o 
  -7  -3  12       86.97       92.63      5.78 o 
  -6  -3  12       77.13       72.72      7.60 o 
  -5  -3  12      113.38      110.50      5.47 o 
  -4  -3  12      489.72      463.22     15.94 o 
  -3  -3  12      537.25      506.55     11.64 o 
  -2  -3  12       96.35       98.05      5.92 o 
  -1  -3  12      208.40      201.82      4.82 o 
   0  -3  12      587.17      577.56     13.06 o 
   1  -3  12      310.08      317.96      7.45 o 
   2  -3  12      152.51      137.03      5.85 o 
   3  -3  12      208.48      199.55      7.64 o 
   4  -3  12      157.14      155.30      7.13 o 
   5  -3  12       53.91       65.80      4.93 o 
   6  -3  12       37.16       45.31      9.88 o 
  -9  -2  12      219.68      213.83      8.44 o 
  -8  -2  12        9.09       11.38      4.43 o 
  -7  -2  12      242.17      232.33      8.84 o 
  -6  -2  12       46.93       47.17      4.68 o 
  -5  -2  12      185.86      182.64     11.15 o 
  -4  -2  12      124.94      114.98      6.68 o 
  -3  -2  12      570.48      566.09     10.40 o 
  -2  -2  12      480.65      467.54      9.13 o 
  -1  -2  12      749.56      733.36     12.77 o 
   0  -2  12      735.83      681.71     12.31 o 
   1  -2  12      160.36      134.96      4.55 o 
   2  -2  12      133.70      129.45      8.62 o 
   3  -2  12       75.20       72.89      7.35 o 
   4  -2  12        0.18       -1.73      3.42 o 
   5  -2  12       29.84       32.98      3.80 o 
   6  -2  12       22.87       23.92      3.56 o 
  -9  -1  12       33.94       34.60      4.03 o 
  -8  -1  12      364.03      368.47     14.70 o 
  -7  -1  12      101.95      112.54      6.37 o 
  -6  -1  12      205.45      194.12      8.30 o 
  -5  -1  12      534.06      513.49     17.94 o 
  -4  -1  12      236.74      231.14      7.52 o 
  -3  -1  12      117.71      117.55      3.99 o 
  -2  -1  12       50.05       51.70      2.99 o 
  -1  -1  12     1231.12     1136.27     18.29 o 
   0  -1  12      104.58       99.68      5.18 o 
   1  -1  12      252.32      225.67      5.96 o 
   2  -1  12       42.80       45.73      3.79 o 
   3  -1  12      178.82      178.70     10.14 o 
   4  -1  12      119.19      107.11      6.01 o 
   5  -1  12       22.59       18.62      4.31 o 
   6  -1  12        3.14       13.91      4.31 o 
  -9   0  12      371.74      393.56     15.21 o 
  -8   0  12       46.37       47.06      4.63 o 
  -7   0  12       77.65       71.80      5.08 o 
  -6   0  12      101.56      118.76      4.26 o 
  -5   0  12        0.21        3.74      5.96 o 
  -4   0  12      487.84      486.57     13.14 o 
  -3   0  12      365.43      315.81      7.01 o 
  -2   0  12      888.48      901.11     14.94 o 
  -1   0  12       71.83       66.43      3.77 o 
   0   0  12      128.63      127.02      4.24 o 
   1   0  12      341.03      347.19      7.65 o 
   2   0  12       71.17       67.48      5.45 o 
   3   0  12        1.00       19.26      9.12 o 
   4   0  12       42.33       49.03      5.58 o 
   5   0  12        6.20        5.32      3.93 o 
   6   0  12       11.78       12.59      3.05 o 
  -9   1  12       36.37       29.40      8.36 o 
  -8   1  12      364.76      382.64      8.81 o 
  -7   1  12      103.10      105.83      4.24 o 
  -6   1  12      204.73      199.51      5.61 o 
  -5   1  12      531.63      505.26     10.80 o 
  -4   1  12      239.06      229.41      5.87 o 
  -3   1  12      118.42      119.32      4.04 o 
  -2   1  12       50.52       52.41      3.18 o 
  -1   1  12     1223.76     1175.89     18.35 o 
   0   1  12       97.38       98.53      3.78 o 
   1   1  12      250.15      225.88      5.71 o 
   2   1  12       42.85       48.07      6.34 o 
   3   1  12      180.42      182.30     10.26 o 
   4   1  12      113.36      117.20     13.43 o 
   5   1  12       24.62       20.36      9.38 o 
   6   1  12        3.34       11.91      3.55 o 
 -10   2  12       83.82       97.57     11.91 o 
  -9   2  12      218.79      230.61      8.79 o 
  -8   2  12        8.42       13.02      3.01 o 
  -7   2  12      251.44      281.34      8.90 o 
  -6   2  12       48.19       47.94      3.00 o 
  -5   2  12      189.21      188.62      5.37 o 
  -4   2  12      123.73      114.08      4.05 o 
  -3   2  12      581.01      572.81     12.38 o 
  -2   2  12      478.33      455.22      9.04 o 
  -1   2  12      751.03      716.52     12.50 o 
   0   2  12      736.55      678.59     12.00 o 
   1   2  12      158.74      139.69      5.83 o 
   2   2  12      140.12      133.95      5.85 o 
   3   2  12       77.65       80.58      4.95 o 
   4   2  12        0.16        6.25      5.58 o 
   5   2  12       30.54       42.66      8.49 o 
   6   2  12       22.70       22.55      4.05 o 
  -9   3  12      103.73       99.73      6.21 o 
  -8   3  12       21.60       20.02      3.40 o 
  -7   3  12       88.79       92.18      5.14 o 
  -6   3  12       77.50       61.80      4.33 o 
  -5   3  12      110.95       94.90      9.63 o 
  -4   3  12      490.30      464.57     11.74 o 
  -3   3  12      537.46      521.52     12.47 o 
  -2   3  12       95.23       96.75     10.64 o 
  -1   3  12      202.10      194.34      6.88 o 
   0   3  12      571.77      557.60     13.50 o 
   1   3  12      302.60      304.98      9.29 o 
   2   3  12      152.74      140.68      6.59 o 
   3   3  12      207.58      185.60      7.36 o 
   4   3  12      159.10      169.56     28.38 o 
   5   3  12       54.37       57.78      5.07 o 
   6   3  12       37.52       50.18      5.07 o 
  -9   4  12       28.30       29.98      4.23 o 
  -8   4  12       15.74       22.28      3.55 o 
  -7   4  12       35.69       35.88      3.88 o 
  -6   4  12       59.99       63.59      4.53 o 
  -5   4  12       54.75       54.83      4.10 o 
  -4   4  12       74.24       80.77      6.46 o 
  -3   4  12      353.31      312.37      9.19 o 
  -2   4  12      155.79      174.01      7.48 o 
  -1   4  12      185.98      165.77      9.25 o 
   0   4  12      215.21      215.48      7.34 o 
   1   4  12      263.96      280.30      8.88 o 
   2   4  12      277.95      253.89      8.59 o 
   3   4  12       72.74       84.59      5.30 o 
   4   4  12       21.58       15.71      3.29 o 
   5   4  12       57.18       64.37      5.58 o 
  -9   5  12      158.84      168.22      8.29 o 
  -8   5  12       48.10       54.29      4.86 o 
  -7   5  12      136.39      134.56     11.53 o 
  -6   5  12       41.94       38.16      4.31 o 
  -5   5  12       51.39       50.63      4.26 o 
  -4   5  12      285.65      271.72      8.74 o 
  -3   5  12      360.66      331.68      9.71 o 
  -2   5  12      102.06       92.41      4.88 o 
  -1   5  12      319.25      310.28      9.32 o 
   0   5  12      161.59      159.31      6.47 o 
   1   5  12       91.69       87.70      4.96 o 
   2   5  12       20.97       20.71      9.25 o 
   3   5  12       56.80       64.37      5.07 o 
   4   5  12      167.76      177.14      8.62 o 
   5   5  12       91.88      124.17      7.35 o 
  -8   6  12       38.22       29.32     11.40 o 
  -7   6  12       92.38      100.17      6.06 o 
  -6   6  12      105.45      111.92      8.36 o 
  -5   6  12       57.01       63.97     10.39 o 
  -4   6  12       34.56       32.18      3.69 o 
  -3   6  12      495.06      451.29     12.16 o 
  -2   6  12      127.55      130.51      6.46 o 
  -1   6  12       13.58       14.23      2.67 o 
   0   6  12      228.59      210.49     13.30 o 
   1   6  12      144.95      135.97      8.11 o 
   2   6  12      253.21      257.98     10.14 o 
   3   6  12      220.21      231.37      9.63 o 
   4   6  12       38.52       59.55      5.07 o 
  -7   7  12      130.81      129.87      6.94 o 
  -6   7  12        8.23       12.14      7.86 o 
  -5   7  12      134.40      126.17      6.55 o 
  -4   7  12      193.04      201.22      7.86 o 
  -3   7  12       78.21       71.54      5.03 o 
  -2   7  12       27.88       26.79      3.31 o 
  -1   7  12       11.40       13.65      4.56 o 
   0   7  12       42.18       46.50      5.58 o 
   1   7  12       32.85       31.42      3.80 o 
   2   7  12        3.25        4.81      2.28 o 
   3   7  12       64.24       68.17      5.58 o 
   4   7  12       32.29       41.31      4.56 o 
  -6   8  12      172.50      176.89     15.97 o 
  -5   8  12       50.99       60.24      5.05 o 
  -4   8  12       28.37       28.64      6.34 o 
  -3   8  12      201.43      195.31      8.02 o 
  -2   8  12      409.36      426.45     12.24 o 
  -1   8  12       25.14       26.88      3.67 o 
   0   8  12      141.35      162.19      7.86 o 
   1   8  12      236.26      217.43      9.38 o 
   2   8  12      199.09      195.64      9.12 o 
   3   8  12      135.60      146.48      7.86 o 
  -5   9  12       33.74       47.32      6.84 o 
  -4   9  12      127.27      136.44      7.04 o 
  -3   9  12       21.45       18.78      5.07 o 
  -2   9  12       38.23       27.35      7.98 o 
  -1   9  12        5.78        2.28      2.53 o 
   0   9  12       11.47        8.62      3.04 o 
   1   9  12       47.10       43.59      4.56 o 
  -2  10  12      206.24      201.97      9.63 o 
  -4  -9  13      111.30      126.78      9.88 o 
  -3  -9  13       85.49       86.56      7.43 o 
  -2  -9  13      109.81      105.29      9.12 o 
  -1  -9  13       23.10       20.53      6.34 o 
   0  -9  13       12.64       10.90      5.32 o 
  -6  -8  13        3.57       -2.00      3.38 o 
  -5  -8  13      312.39      326.13     16.73 o 
  -4  -8  13       32.98       41.54      7.86 o 
  -3  -8  13       85.07       87.26      7.14 o 
  -2  -8  13      168.43      164.75     19.89 o 
  -1  -8  13       25.35       23.32      4.65 o 
   0  -8  13       63.19       69.69      8.62 o 
   1  -8  13       31.26       45.09      8.36 o 
   2  -8  13      197.89      257.22     23.06 o 
  -7  -7  13      107.61      125.21      8.40 o 
  -6  -7  13       26.63       36.28      5.42 o 
  -5  -7  13      168.32      157.81      8.73 o 
  -4  -7  13      219.80      199.75      9.76 o 
  -3  -7  13      128.30      125.54      7.61 o 
  -2  -7  13       14.15       16.66      4.20 o 
  -1  -7  13       46.24       38.32      5.09 o 
   0  -7  13       26.61       30.36      7.73 o 
   1  -7  13        0.31        2.63      5.83 o 
   2  -7  13       10.71       24.07      9.88 o 
   3  -7  13       31.88       38.52     11.91 o 
  -8  -6  13       38.07       43.89      6.72 o 
  -7  -6  13       14.27       14.55      4.37 o 
  -6  -6  13       32.73       33.36      5.18 o 
  -5  -6  13      196.66      201.93      9.45 o 
  -4  -6  13      101.14       95.26      8.24 o 
  -3  -6  13       63.47       77.19      6.18 o 
  -2  -6  13       79.67       77.51      5.88 o 
  -1  -6  13       48.26       50.28      6.06 o 
   0  -6  13      109.24      119.09     16.35 o 
   1  -6  13       61.99       67.29      7.60 o 
   2  -6  13       92.77       94.52     14.70 o 
   3  -6  13      187.25      177.14     19.26 o 
   4  -6  13      102.72      110.74     17.74 o 
  -8  -5  13      132.72      135.64      7.98 o 
  -7  -5  13       71.76       66.33      5.95 o 
  -6  -5  13        7.79        5.60      3.42 o 
  -5  -5  13       92.19       97.13      6.52 o 
  -4  -5  13      482.57      426.42     12.99 o 
  -3  -5  13       27.06       34.22      4.03 o 
  -2  -5  13      107.89      103.92      7.95 o 
  -1  -5  13      104.33      105.46      5.76 o 
   0  -5  13       29.67       36.10      6.21 o 
   1  -5  13       31.21       27.13      4.69 o 
   2  -5  13       49.67       57.78     12.16 o 
   3  -5  13       13.03       16.07      2.89 o 
   4  -5  13      114.56      131.51     11.53 o 
  -9  -4  13        5.37        7.48      5.07 o 
  -8  -4  13      178.78      171.30      8.37 o 
  -7  -4  13       26.40       27.11      4.41 o 
  -6  -4  13        5.77        4.84      3.18 o 
  -5  -4  13      199.95      195.42      8.50 o 
  -4  -4  13      244.80      211.35     12.18 o 
  -3  -4  13       31.37       21.09      3.53 o 
  -2  -4  13       62.12       62.49      4.66 o 
  -1  -4  13      128.04      130.46      5.89 o 
   0  -4  13       67.17       72.62      5.76 o 
   1  -4  13        4.03        3.39      1.69 o 
   2  -4  13      384.78      379.51     26.48 o 
   3  -4  13       96.70       90.94      5.43 o 
   4  -4  13       98.26      118.43      6.56 o 
   5  -4  13       59.79       90.38      8.24 o 
  -9  -3  13      156.05      147.86      7.86 o 
  -8  -3  13       39.97       29.26      4.69 o 
  -7  -3  13       35.98       36.22      5.58 o 
  -6  -3  13       43.27       41.41      4.57 o 
  -5  -3  13       41.77       44.42      5.24 o 
  -4  -3  13      181.53      161.20      6.57 o 
  -3  -3  13      190.01      194.16      8.77 o 
  -2  -3  13        4.93        7.69      3.68 o 
  -1  -3  13       49.40       51.90      3.90 o 
   0  -3  13      100.51      100.12      3.58 o 
   1  -3  13      114.34      131.29      4.78 o 
   2  -3  13       44.69       45.45      4.04 o 
   3  -3  13       77.26       80.58      8.62 o 
   4  -3  13      103.59      111.96      7.10 o 
   5  -3  13      144.96      161.67      9.25 o 
  -9  -2  13       30.46       28.78      6.21 o 
  -8  -2  13       68.10       76.24      6.08 o 
  -7  -2  13        1.03        3.55      3.04 o 
  -6  -2  13        7.74       10.91      3.46 o 
  -5  -2  13        4.67        6.29      3.27 o 
  -4  -2  13      135.80      138.60      7.40 o 
  -3  -2  13      458.41      461.13     13.93 o 
  -2  -2  13      236.12      218.64      5.77 o 
  -1  -2  13      473.33      439.20      9.05 o 
   0  -2  13      148.38      133.97      6.77 o 
   1  -2  13      109.70      109.55      4.23 o 
   2  -2  13      101.44      108.04      5.41 o 
   3  -2  13       52.37       56.54      9.76 o 
   4  -2  13       54.35       56.75      4.66 o 
   5  -2  13       11.91       19.08      6.72 o 
  -9  -1  13       49.21       51.51      4.55 o 
  -8  -1  13      306.56      280.79     12.92 o 
  -7  -1  13      132.71      126.76      7.14 o 
  -6  -1  13       36.57       45.05      4.82 o 
  -5  -1  13      255.75      246.08      9.56 o 
  -4  -1  13      240.39      249.15      8.97 o 
  -3  -1  13      184.77      168.04      4.95 o 
  -2  -1  13       45.04       45.58      6.50 o 
  -1  -1  13     1138.05     1058.49     23.23 o 
   0  -1  13      494.71      491.29     14.24 o 
   1  -1  13      156.98      146.57      6.35 o 
   2  -1  13       63.46       64.25      4.31 o 
   3  -1  13       25.41       27.93      3.38 o 
   4  -1  13       26.94       33.67      4.31 o 
   5  -1  13        5.48        4.50      6.84 o 
  -9   0  13      370.13      385.19     15.46 o 
  -8   0  13        0.65       -0.65      2.37 o 
  -7   0  13        5.22        3.41      3.42 o 
  -6   0  13        0.39        2.20      1.45 o 
  -5   0  13      114.11      115.90      4.22 o 
  -4   0  13      100.52       89.61      3.67 o 
  -3   0  13      202.73      202.32      5.49 o 
  -2   0  13     1764.73     1705.10     33.66 o 
  -1   0  13      120.13      135.33      6.45 o 
   0   0  13       27.42       24.69      3.08 o 
   1   0  13       19.59       12.83      2.46 o 
   2   0  13       94.82      104.65      6.72 o 
   3   0  13       54.70       68.84      4.73 o 
   4   0  13        0.40       21.29      9.12 o 
   5   0  13        0.22        3.26      6.59 o 
  -9   1  13       48.13       53.98     10.64 o 
  -8   1  13      311.65      319.53     10.82 o 
  -7   1  13      131.98      123.45      5.99 o 
  -6   1  13       36.83       37.96      2.75 o 
  -5   1  13      259.68      253.41      7.17 o 
  -4   1  13      234.96      257.78      7.06 o 
  -3   1  13      187.68      173.00      6.85 o 
  -2   1  13       44.93       45.91      6.16 o 
  -1   1  13     1140.99     1073.36     17.31 o 
   0   1  13      485.45      488.22      9.74 o 
   1   1  13      161.70      145.16      6.27 o 
   2   1  13       62.24       52.05      6.59 o 
   3   1  13       25.81       25.51      3.55 o 
   4   1  13       25.07       32.40      3.78 o 
   5   1  13        5.46       12.16      8.62 o 
  -9   2  13       29.40       29.87      3.90 o 
  -8   2  13       67.91       66.51      7.48 o 
  -7   2  13        1.31       -1.66      3.93 o 
  -6   2  13        6.99        7.51      1.88 o 
  -5   2  13        5.52        7.98      1.82 o 
  -4   2  13      137.25      131.16      4.50 o 
  -3   2  13      465.53      467.28      9.35 o 
  -2   2  13      241.42      219.79      6.11 o 
  -1   2  13      460.65      424.03      8.81 o 
   0   2  13      146.02      133.61      4.51 o 
   1   2  13      112.10      115.91      5.63 o 
   2   2  13      100.30      110.52      5.65 o 
   3   2  13       52.96       57.76      4.45 o 
   4   2  13       55.80       49.35      4.44 o 
   5   2  13       12.23       18.10     15.08 o 
  -9   3  13      159.18      152.51      7.56 o 
  -8   3  13       41.44       43.89      4.33 o 
  -7   3  13       38.60       35.57      3.69 o 
  -6   3  13       43.76       38.21      3.69 o 
  -5   3  13       39.53       36.89      8.62 o 
  -4   3  13      184.79      160.67      6.35 o 
  -3   3  13      183.66      164.24      6.39 o 
  -2   3  13        4.55        6.50      1.97 o 
  -1   3  13       50.01       47.12      4.69 o 
   0   3  13      102.70      109.97      5.38 o 
   1   3  13      118.76      124.75      6.21 o 
   2   3  13       42.86       44.31      4.04 o 
   3   3  13       76.30       74.10      4.95 o 
   4   3  13      102.35      128.30      6.43 o 
   5   3  13      146.61      165.99      8.62 o 
  -9   4  13        4.55        0.07      4.05 o 
  -8   4  13      178.58      177.41      7.75 o 
  -7   4  13       27.15       26.53      3.65 o 
  -6   4  13        6.76        8.49      2.64 o 
  -5   4  13      206.56      200.70      9.76 o 
  -4   4  13      246.58      235.53      8.11 o 
  -3   4  13       32.76       26.23      4.56 o 
  -2   4  13       60.34       56.08      3.98 o 
  -1   4  13      126.93      116.26      5.52 o 
   0   4  13       65.22       57.12      4.05 o 
   1   4  13        3.63        2.22      2.41 o 
   2   4  13      386.57      357.30     10.96 o 
   3   4  13       98.49       96.26     10.26 o 
   4   4  13       97.91      111.50      7.10 o 
   5   4  13       58.75       78.31      6.34 o 
  -8   5  13      136.50      141.24      9.38 o 
  -7   5  13       68.80       65.78      5.20 o 
  -6   5  13        8.00        4.56      2.40 o 
  -5   5  13       90.24       94.10      5.42 o 
  -4   5  13      481.81      434.60     14.32 o 
  -3   5  13       27.85       33.34      3.52 o 
  -2   5  13      107.38      100.30      5.20 o 
  -1   5  13      105.72      105.51      5.36 o 
   0   5  13       32.95       42.21      3.80 o 
   1   5  13       32.87       23.25      6.08 o 
   2   5  13       51.49       61.83      4.74 o 
   3   5  13       12.99       17.99      3.29 o 
   4   5  13      116.94      139.38      7.86 o 
  -8   6  13       37.97       51.48     12.54 o 
  -7   6  13       12.87       15.62     10.77 o 
  -6   6  13       34.98       36.54      4.12 o 
  -5   6  13      198.39      198.83     11.78 o 
  -4   6  13      101.80       94.05      5.42 o 
  -3   6  13       60.72       61.63      5.45 o 
  -2   6  13       80.15       74.75      6.21 o 
  -1   6  13       51.17       47.54      4.18 o 
   0   6  13      111.33      110.31      5.75 o 
   1   6  13       62.82       60.13      4.48 o 
   2   6  13       92.83       98.33      6.34 o 
   3   6  13      186.72      216.93      9.63 o 
   4   6  13      103.00      115.81      7.35 o 
  -7   7  13      106.62      114.59      6.81 o 
  -6   7  13       26.17       36.48      4.35 o 
  -5   7  13      171.52      168.04     20.40 o 
  -4   7  13      222.73      213.94      8.40 o 
  -3   7  13      128.88      118.04      6.30 o 
  -2   7  13       14.31       15.77      3.11 o 
  -1   7  13       47.04       58.32      9.12 o 
   0   7  13       26.79       25.88      3.36 o 
   1   7  13        0.42       -1.77      1.77 o 
   2   7  13       10.01       12.16      3.04 o 
   3   7  13       32.30       32.18      4.31 o 
  -6   8  13        2.52       -1.46      2.44 o 
  -5   8  13      309.98      317.43     10.90 o 
  -4   8  13       32.21       32.07      4.10 o 
  -3   8  13       87.37       76.91      6.46 o 
  -2   8  13      171.76      164.95      7.50 o 
  -1   8  13       28.19       25.99      9.50 o 
   0   8  13       63.74       63.86      5.32 o 
   2   8  13      198.62      214.39      9.88 o 
  -4   9  13      114.91      131.91      7.22 o 
  -3   9  13       83.84       79.20      5.73 o 
  -2   9  13      110.53      101.37      6.84 o 
  -1   9  13       21.84       21.79      3.80 o 
   0   9  13       13.19       16.22      3.55 o 
  -5  -8  14      117.66      102.07      8.01 o 
  -4  -8  14       12.43       16.89      4.55 o 
  -3  -8  14        3.32       -1.77      3.93 o 
  -2  -8  14      149.32      163.24      8.87 o 
  -1  -8  14       61.95       69.94      9.12 o 
   0  -8  14       12.39       15.46      6.08 o 
  -6  -7  14      101.95       98.36     10.39 o 
  -5  -7  14       12.71       11.39      4.33 o 
  -4  -7  14       90.12       96.97      7.40 o 
  -3  -7  14       77.47       81.35      6.72 o 
  -2  -7  14        3.63        6.43      4.81 o 
  -1  -7  14       19.25       23.92      4.47 o 
   0  -7  14       14.90       28.04     11.66 o 
   1  -7  14        0.67        7.94      6.59 o 
   2  -7  14       30.24       49.92     12.42 o 
  -7  -6  14        1.85        0.02      3.42 o 
  -6  -6  14      175.83      186.69      9.30 o 
  -5  -6  14      106.03       98.50      7.04 o 
  -4  -6  14      210.13      238.40     13.05 o 
  -3  -6  14      155.52      166.98      8.58 o 
  -2  -6  14      270.51      274.75     10.64 o 
  -1  -6  14      103.37      110.69      6.29 o 
   0  -6  14      101.48      111.01     24.96 o 
   1  -6  14      100.51      114.27      8.49 o 
   2  -6  14       55.97       54.74     11.91 o 
   3  -6  14      334.23      369.99     27.37 o 
  -8  -5  14      108.44      105.22     18.12 o 
  -7  -5  14      118.86      106.53      7.42 o 
  -6  -5  14       28.56       28.51      4.80 o 
  -5  -5  14        7.63        5.59      8.11 o 
  -4  -5  14       76.99       84.77      6.34 o 
  -3  -5  14       72.87       78.93      8.16 o 
  -2  -5  14       22.41       25.27      4.04 o 
  -1  -5  14       46.41       62.37      8.13 o 
   0  -5  14       14.04       25.92     10.64 o 
   1  -5  14       33.14       33.92      5.11 o 
   2  -5  14       63.43       73.24     13.18 o 
   3  -5  14        5.05       18.25      9.63 o 
  -8  -4  14       14.11       14.13      3.91 o 
  -7  -4  14       47.52       37.86      4.87 o 
  -6  -4  14       49.12       52.52      7.10 o 
  -5  -4  14      502.45      509.11     14.42 o 
  -4  -4  14       69.23       79.37      5.63 o 
  -3  -4  14       31.06       26.39      3.79 o 
  -2  -4  14      116.30      113.00      5.96 o 
  -1  -4  14      168.84      170.21      7.01 o 
   0  -4  14       97.28       91.87      6.72 o 
   1  -4  14        8.36        3.72      3.29 o 
   2  -4  14      100.53      110.86      5.67 o 
   3  -4  14      165.21      162.94     10.90 o 
   4  -4  14      334.50      340.34     23.95 o 
  -9  -3  14       83.06       88.08      6.33 o 
  -8  -3  14       17.99       18.29      4.03 o 
  -7  -3  14        1.43       -2.53      2.53 o 
  -6  -3  14       16.70       20.35      5.32 o 
  -5  -3  14      327.34      301.31      9.11 o 
  -4  -3  14       26.30       30.73      5.66 o 
  -3  -3  14      610.53      581.95     13.09 o 
  -2  -3  14      441.37      426.51     10.72 o 
  -1  -3  14       38.35       33.73      4.30 o 
   0  -3  14       13.34       20.02      2.27 o 
   1  -3  14      349.17      332.56     10.56 o 
   2  -3  14       42.08       41.31      4.01 o 
   3  -3  14       81.07       75.52      5.15 o 
   4  -3  14       51.35       46.30      4.49 o 
  -9  -2  14       74.46       77.07      7.22 o 
  -8  -2  14        2.52        3.55      6.46 o 
  -7  -2  14       37.33       32.18      5.58 o 
  -6  -2  14       14.75       12.91      3.72 o 
  -5  -2  14      332.48      335.83     12.54 o 
  -4  -2  14       21.95       19.48      4.18 o 
  -3  -2  14      202.75      199.65      8.94 o 
  -2  -2  14       16.72       20.01      2.13 o 
  -1  -2  14       78.85       79.31      3.60 o 
   0  -2  14      165.14      160.49      5.20 o 
   1  -2  14       66.77       62.32      4.31 o 
   2  -2  14      127.26      116.01     13.56 o 
   3  -2  14      109.74       99.10      5.63 o 
   4  -2  14      120.10      112.73      6.27 o 
  -9  -1  14        5.51        7.60      3.06 o 
  -8  -1  14       61.70       69.44      6.59 o 
  -7  -1  14      244.18      221.65      9.66 o 
  -6  -1  14      109.03      112.84      9.00 o 
  -5  -1  14      159.85      142.22      7.63 o 
  -4  -1  14      660.79      647.53     22.11 o 
  -3  -1  14      856.67      841.83     16.61 o 
  -2  -1  14      591.44      596.89     11.81 o 
  -1  -1  14      117.47      102.72      4.07 o 
   0  -1  14      239.36      238.85      6.38 o 
   1  -1  14      117.60      130.24      5.83 o 
   2  -1  14       62.73       67.52      4.50 o 
   3  -1  14        7.14        9.78      2.88 o 
   4  -1  14       15.96       32.79      3.78 o 
   5  -1  14       22.42       40.74      5.32 o 
  -9   0  14       24.11       15.46      4.05 o 
  -8   0  14        9.39       12.97      3.51 o 
  -7   0  14       72.06       69.48      8.24 o 
  -6   0  14      379.36      362.89     12.00 o 
  -5   0  14        3.06        5.91      2.79 o 
  -4   0  14       37.95       28.84      2.41 o 
  -3   0  14      871.22      852.27     14.75 o 
  -2   0  14      405.20      394.25     10.02 o 
  -1   0  14      781.44      726.49     13.18 o 
   0   0  14       61.16       50.34      6.43 o 
   1   0  14      102.64      100.01      5.39 o 
   2   0  14       46.81       51.08      4.26 o 
   3   0  14       66.13       58.05     14.32 o 
   4   0  14      135.36      137.70      6.73 o 
   5   0  14       52.19       63.83     10.01 o 
  -9   1  14        5.36        3.80      8.87 o 
  -8   1  14       64.35       55.59      5.32 o 
  -7   1  14      245.68      247.01      6.90 o 
  -6   1  14      112.11      126.10      4.68 o 
  -5   1  14      159.38      155.56     13.19 o 
  -4   1  14      662.10      648.52     12.04 o 
  -3   1  14      847.57      826.16     14.54 o 
  -2   1  14      595.81      610.15     11.45 o 
  -1   1  14      118.15      110.99      4.72 o 
   0   1  14      238.49      231.48      6.23 o 
   1   1  14      111.05      121.95     11.28 o 
   2   1  14       61.51       60.56      6.72 o 
   3   1  14        7.12        9.25      2.67 o 
   4   1  14       14.77       37.21     13.56 o 
   5   1  14       23.59       42.72     17.61 o 
  -9   2  14       74.71       88.19     12.92 o 
  -8   2  14        2.90        3.86      3.67 o 
  -7   2  14       38.23       40.63      4.94 o 
  -6   2  14       14.10       10.14      1.99 o 
  -5   2  14      339.17      346.39      8.10 o 
  -4   2  14       20.47       21.67      2.28 o 
  -3   2  14      201.79      187.42      5.54 o 
  -2   2  14       18.65       21.57      2.25 o 
  -1   2  14       76.25       77.95      4.28 o 
   0   2  14      164.67      161.92      5.03 o 
   1   2  14       66.69       68.29      4.54 o 
   2   2  14      126.00      118.27      6.29 o 
   3   2  14      110.55      115.63      7.48 o 
   4   2  14      122.96      132.63     23.95 o 
  -9   3  14       85.02       97.15      6.27 o 
  -8   3  14       16.71       24.83      5.96 o 
  -7   3  14        0.84        1.27      2.20 o 
  -6   3  14       17.00       16.63      7.22 o 
  -5   3  14      325.19      296.87     13.68 o 
  -4   3  14       27.29       25.90      3.17 o 
  -3   3  14      608.52      588.40     14.16 o 
  -2   3  14      438.63      411.70     11.24 o 
  -1   3  14       38.31       40.87      8.87 o 
   0   3  14       11.93       17.14      2.79 o 
   1   3  14      343.61      316.34     16.22 o 
   2   3  14       39.14       42.75      5.07 o 
   3   3  14       80.94       85.54      5.59 o 
   4   3  14       49.87       44.48     13.56 o 
  -8   4  14       13.55       14.82      3.52 o 
  -7   4  14       46.62       54.42      5.83 o 
  -6   4  14       50.59       43.41      6.97 o 
  -5   4  14      507.20      493.05     13.28 o 
  -4   4  14       70.18       78.44      5.03 o 
  -3   4  14       30.45       23.92      3.11 o 
  -2   4  14      112.94      111.71      9.00 o 
  -1   4  14      167.90      174.20     10.52 o 
   0   4  14       97.75       85.79      5.12 o 
   1   4  14        8.36       13.25      2.93 o 
   2   4  14      101.45      112.81     11.78 o 
   3   4  14      167.57      172.97     19.77 o 
   4   4  14      337.03      332.23     12.92 o 
  -8   5  14      106.25      105.54      6.59 o 
  -7   5  14      113.34      107.19      6.72 o 
  -6   5  14       27.02       25.07      3.52 o 
  -5   5  14        7.45       12.38      2.86 o 
  -4   5  14       72.96       70.31      5.07 o 
  -3   5  14       70.02       62.85      4.66 o 
  -2   5  14       22.94       23.77      3.13 o 
  -1   5  14       46.33       46.57      4.31 o 
   0   5  14       15.53       13.94      7.22 o 
   1   5  14       29.85       26.11      3.37 o 
   2   5  14       63.00       65.85     11.91 o 
  -7   6  14        1.84        2.76      6.21 o 
  -6   6  14      176.34      172.02      7.95 o 
  -5   6  14      108.64      102.25      5.87 o 
  -4   6  14      211.39      223.57      8.66 o 
  -3   6  14      154.52      155.61      7.03 o 
  -2   6  14      268.92      267.84      9.26 o 
  -1   6  14      100.16      106.18      6.01 o 
   0   6  14      102.72      107.87      9.12 o 
   1   6  14      100.54       97.43      5.86 o 
   2   6  14       57.88       53.72      5.07 o 
   3   6  14      336.52      354.78     13.43 o 
  -6   7  14      101.26      108.39      6.70 o 
  -5   7  14       12.77       17.12      3.52 o 
  -4   7  14       86.85       89.24      5.71 o 
  -3   7  14       75.18       75.78      7.10 o 
  -2   7  14        4.00        8.27      2.68 o 
  -1   7  14       18.91       16.88      4.31 o 
   0   7  14       15.00       20.38      3.38 o 
   1   7  14        0.31        3.55      2.53 o 
   2   7  14       31.14       38.27      4.56 o 
  -5   8  14      116.18      116.32     14.19 o 
  -4   8  14       11.61       12.11      3.37 o 
  -3   8  14        3.39        3.74      5.58 o 
  -2   8  14      146.00      166.10      7.71 o 
  -1   8  14       61.61       57.90      4.92 o 
   0   8  14       11.12       10.90      3.29 o 
  -3  -8  15       22.51       27.02      5.47 o 
  -2  -8  15        1.76        1.92      3.49 o 
  -5  -7  15       57.20       48.16      6.09 o 
  -4  -7  15       51.43       40.36      5.84 o 
  -3  -7  15      120.12      144.83      8.51 o 
  -2  -7  15       36.83       33.00      5.36 o 
  -1  -7  15        5.02        7.86      4.56 o 
   0  -7  15       31.33       31.67      5.96 o 
  -6  -6  15       71.30       90.26      7.29 o 
  -5  -6  15       69.50       70.95      6.57 o 
  -4  -6  15      138.26      135.18     11.53 o 
  -3  -6  15       48.11       48.13      5.66 o 
  -2  -6  15      128.38      130.77      7.52 o 
  -1  -6  15        6.27       21.04      9.12 o 
   0  -6  15       14.29       26.61      5.70 o 
   1  -6  15       29.81       34.97     10.64 o 
   2  -6  15       56.24       62.59     13.43 o 
  -7  -5  15       55.51       65.24      6.27 o 
  -6  -5  15       25.36       32.37      4.93 o 
  -5  -5  15        8.20        4.09      3.45 o 
  -4  -5  15        7.71        9.36      9.12 o 
  -3  -5  15      140.18      127.59      7.43 o 
  -2  -5  15      118.02      131.15     13.65 o 
  -1  -5  15      187.51      198.34     12.32 o 
   0  -5  15       83.41       89.45      7.01 o 
   1  -5  15        5.34       19.77      9.38 o 
   2  -5  15      103.11      128.48     17.23 o 
  -8  -4  15        0.68        3.94      3.49 o 
  -7  -4  15       14.78       12.21      4.07 o 
  -6  -4  15        3.86        4.59      3.10 o 
  -5  -4  15      203.97      211.35     13.18 o 
  -4  -4  15      171.27      158.00     11.02 o 
  -3  -4  15       15.30       17.91      3.68 o 
  -2  -4  15        5.86        9.03      4.58 o 
  -1  -4  15      147.65      152.59      8.61 o 
   0  -4  15       16.36       22.27     13.68 o 
   1  -4  15        1.98       26.36      9.88 o 
   2  -4  15       36.47       50.18     12.42 o 
   3  -4  15      246.24      262.94      9.63 o 
  -8  -3  15       44.23       58.00      5.78 o 
  -7  -3  15       69.10       78.67      7.98 o 
  -6  -3  15      103.44      103.89      6.52 o 
  -5  -3  15      119.15      119.93      6.30 o 
  -4  -3  15       93.97       94.51      5.45 o 
  -3  -3  15      372.76      344.97      9.90 o 
  -2  -3  15      193.96      183.69      7.08 o 
  -1  -3  15      128.52      122.95      9.39 o 
   0  -3  15       92.01       99.47     16.60 o 
   1  -3  15      249.74      252.60      8.58 o 
   2  -3  15       85.74       90.44      8.62 o 
   3  -3  15       84.65       96.57      8.11 o 
  -8  -2  15      102.78       98.32      6.39 o 
  -7  -2  15        7.74       10.14      3.80 o 
  -6  -2  15       44.22       38.10      5.14 o 
  -5  -2  15        0.81        1.94      3.11 o 
  -4  -2  15      114.10      121.68      7.59 o 
  -3  -2  15      433.61      397.18     13.59 o 
  -2  -2  15      392.15      373.24     12.94 o 
  -1  -2  15      141.49      159.01      5.29 o 
   0  -2  15       32.05       39.69      4.99 o 
   1  -2  15       42.02       44.09      3.82 o 
   2  -2  15       16.39       22.64     12.42 o 
   3  -2  15      301.81      331.22     11.11 o 
   4  -2  15       34.63       41.21      4.69 o 
  -9  -1  15       24.74       20.15      3.84 o 
  -8  -1  15       33.92       47.90      6.08 o 
  -7  -1  15      165.25      152.57     12.67 o 
  -6  -1  15      213.26      222.78     10.64 o 
  -5  -1  15       12.08        9.15      3.49 o 
  -4  -1  15      364.81      337.96     12.14 o 
  -3  -1  15        7.40        8.58      1.75 o 
  -2  -1  15       69.65       69.22      3.43 o 
  -1  -1  15        9.50       11.34      2.52 o 
   0  -1  15       15.11       16.78      2.14 o 
   1  -1  15       72.38       77.39      4.92 o 
   2  -1  15      173.26      179.13      7.41 o 
   3  -1  15       12.96       18.65     11.53 o 
   4  -1  15       17.26       24.66     11.28 o 
  -9   0  15       55.00       52.96      6.34 o 
  -8   0  15       46.56       49.47      5.37 o 
  -7   0  15       42.19       42.27      4.99 o 
  -6   0  15      331.03      339.03     11.91 o 
  -5   0  15       42.29       56.54      3.35 o 
  -4   0  15       12.68        9.46      1.92 o 
  -3   0  15      275.94      261.00      6.75 o 
  -2   0  15       65.67       60.36      3.38 o 
  -1   0  15      119.44      120.40      5.25 o 
   0   0  15       88.13       80.42      3.84 o 
   1   0  15        0.11       -0.42      1.74 o 
   2   0  15       78.25       85.62      5.20 o 
   3   0  15        5.15       10.14      3.04 o 
   4   0  15       92.27      114.39      7.73 o 
  -9   1  15       24.77       20.02     10.64 o 
  -8   1  15       36.07       44.95      5.03 o 
  -7   1  15      163.09      181.19     16.47 o 
  -6   1  15      216.05      224.85      6.53 o 
  -5   1  15       11.99        9.57      2.01 o 
  -4   1  15      368.95      367.66      8.40 o 
  -3   1  15        9.34        8.14      1.79 o 
  -2   1  15       67.11       65.28      3.40 o 
  -1   1  15        8.89        5.93      2.25 o 
   0   1  15       14.03       11.82      6.34 o 
   1   1  15       71.03       85.93      5.19 o 
   2   1  15      169.15      172.82      7.56 o 
   3   1  15       13.70       19.63      3.37 o 
   4   1  15       17.78       36.74     18.75 o 
  -8   2  15      102.62      115.01      7.86 o 
  -7   2  15        7.63        7.19      2.66 o 
  -6   2  15       44.50       40.70      3.15 o 
  -5   2  15        1.44        0.80      1.60 o 
  -4   2  15      108.34      114.45      4.54 o 
  -3   2  15      434.72      426.45     15.22 o 
  -2   2  15      396.87      382.44      8.59 o 
  -1   2  15      146.35      155.20      5.07 o 
   0   2  15       30.65       32.93      3.61 o 
   1   2  15       40.93       41.63      3.93 o 
   2   2  15       15.71       24.40      4.43 o 
   3   2  15      301.95      347.74     11.44 o 
   4   2  15       36.77       46.32     11.91 o 
  -8   3  15       46.00       49.85      4.61 o 
  -7   3  15       70.96       83.54      5.52 o 
  -6   3  15      107.61      102.05      5.89 o 
  -5   3  15      117.85      122.47      6.14 o 
  -4   3  15       90.93       91.23      5.30 o 
  -3   3  15      384.95      374.11     11.40 o 
  -2   3  15      188.01      169.93      6.88 o 
  -1   3  15      127.24      125.30     10.64 o 
   0   3  15       89.99       92.18     16.47 o 
   1   3  15      244.60      233.29      8.84 o 
   2   3  15       84.30       84.09      7.35 o 
   3   3  15       85.63      106.82     14.19 o 
  -8   4  15        0.43        0.81      5.20 o 
  -7   4  15       14.94       18.29      3.31 o 
  -6   4  15        3.22        5.29      3.17 o 
  -5   4  15      200.26      210.73      8.24 o 
  -4   4  15      175.78      171.82      7.25 o 
  -3   4  15       15.24       18.57      3.14 o 
  -2   4  15        5.78        6.89      4.18 o 
  -1   4  15      151.29      160.22      6.90 o 
   0   4  15       14.86        7.77      5.70 o 
   1   4  15        2.18        4.81      2.46 o 
   2   4  15       36.08       50.67      8.24 o 
   3   4  15      246.31      258.61      9.97 o 
  -7   5  15       56.99       60.80      5.31 o 
  -6   5  15       24.89       24.21      5.58 o 
  -5   5  15        8.22        4.49      7.10 o 
  -4   5  15        7.60        9.23      2.68 o 
  -3   5  15      139.30      130.16      6.37 o 
  -2   5  15      120.36      128.75      6.45 o 
  -1   5  15      187.47      198.92     12.42 o 
   0   5  15       83.39       78.40      8.62 o 
   1   5  15        4.47        3.71      2.47 o 
   2   5  15      104.07      100.92      6.06 o 
  -6   6  15       72.01       82.56      5.85 o 
  -5   6  15       72.46       68.20      5.28 o 
  -4   6  15      139.98      146.68      7.03 o 
  -3   6  15       48.44       56.61      4.48 o 
  -2   6  15      127.36      124.02      6.47 o 
  -1   6  15        5.90        3.69      4.56 o 
   0   6  15       12.77       14.34      3.15 o 
   1   6  15       30.05       36.78     10.77 o 
   2   6  15       55.97       46.12      5.07 o 
  -5   7  15       57.01       53.13      5.09 o 
  -4   7  15       52.74       58.46      9.88 o 
  -3   7  15      119.39      125.14      6.80 o 
  -2   7  15       38.76       40.43      4.28 o 
  -1   7  15        5.16        6.70      6.08 o 
   0   7  15       31.23       31.06      5.32 o 
  -3   8  15       22.09       24.81      4.09 o 
  -2   8  15        1.63       -1.03      2.23 o 
  -4  -7  16       35.55       37.82      7.22 o 
  -3  -7  16       76.98       87.64      7.40 o 
  -2  -7  16      184.63      187.53      9.67 o 
  -5  -6  16       62.72       83.25      8.87 o 
  -4  -6  16       90.53      102.39      7.32 o 
  -3  -6  16       54.63       44.46      5.77 o 
  -2  -6  16       20.37       24.38      4.69 o 
  -1  -6  16      165.81      157.58     35.23 o 
   0  -6  16        0.94       12.91     16.47 o 
  -6  -5  16      159.58      149.68      8.55 o 
  -5  -5  16        7.77        6.45      3.98 o 
  -4  -5  16        5.35        8.45      3.75 o 
  -3  -5  16      190.56      184.16     10.64 o 
  -2  -5  16      189.63      202.33      8.15 o 
  -1  -5  16       38.51       55.56     11.53 o 
   0  -5  16       43.34       57.04      6.59 o 
   1  -5  16       31.51       55.75     12.67 o 
  -7  -4  16       11.79       14.37      7.35 o 
  -6  -4  16       12.89       10.46      3.75 o 
  -5  -4  16       20.13       18.31      4.32 o 
  -4  -4  16      525.97      518.59     13.18 o 
  -3  -4  16      112.86      111.61     10.13 o 
  -2  -4  16       17.64       25.41      4.17 o 
  -1  -4  16       50.02       52.76      7.60 o 
   0  -4  16       63.25       67.97     10.64 o 
   1  -4  16       73.20      103.14     15.71 o 
   2  -4  16       26.23       56.51     13.43 o 
  -8  -3  16       50.94       45.15     11.91 o 
  -7  -3  16       94.59       88.68      6.70 o 
  -6  -3  16      111.45      114.52      6.88 o 
  -5  -3  16       36.94       40.87      4.44 o 
  -4  -3  16      118.88      128.70      6.52 o 
  -3  -3  16      161.66      146.84      6.70 o 
  -2  -3  16      206.46      213.36      8.78 o 
  -1  -3  16       26.74       21.26      3.44 o 
   0  -3  16       14.09       12.79      4.08 o 
   1  -3  16      145.40      179.17     18.50 o 
   2  -3  16      156.93      158.47      7.26 o 
  -8  -2  16       41.56       37.05      5.70 o 
  -7  -2  16       13.24       14.95      4.31 o 
  -6  -2  16       11.98       15.12      4.43 o 
  -5  -2  16      220.59      230.88     10.69 o 
  -4  -2  16      384.94      354.92     13.17 o 
  -3  -2  16       26.15       31.12      5.07 o 
  -2  -2  16       76.64       78.32      6.37 o 
  -1  -2  16       99.52       95.26      4.22 o 
   0  -2  16      142.73      143.34      5.17 o 
   1  -2  16      103.54       96.84      5.46 o 
   2  -2  16        7.24       18.96      8.87 o 
   3  -2  16       23.81       36.34     12.04 o 
  -8  -1  16       56.87       50.43      6.34 o 
  -7  -1  16      566.92      534.70     16.31 o 
  -6  -1  16      282.34      296.01     11.72 o 
  -5  -1  16      162.13      163.74     14.44 o 
  -4  -1  16       81.43       87.34      6.45 o 
  -3  -1  16       54.06       57.89      8.87 o 
  -2  -1  16      186.86      204.53      6.10 o 
  -1  -1  16       43.97       51.81      3.40 o 
   0  -1  16       16.98       20.90      7.48 o 
   1  -1  16       93.14       94.38      5.42 o 
   2  -1  16      287.20      332.46     11.15 o 
   3  -1  16       37.55       52.67      8.11 o 
  -8   0  16       91.48       88.94      6.84 o 
  -7   0  16       55.35       43.19      5.17 o 
  -6   0  16       19.31       17.32      7.60 o 
  -5   0  16      391.78      391.77     19.51 o 
  -4   0  16       96.11       98.86      6.86 o 
  -3   0  16      279.83      257.00     11.82 o 
  -2   0  16      322.45      299.50      7.66 o 
  -1   0  16      119.89      116.97      5.53 o 
   0   0  16      223.47      197.94      7.62 o 
   1   0  16      131.02      149.69      6.80 o 
   2   0  16       32.35       43.09      6.34 o 
   3   0  16        7.56        8.62      2.79 o 
  -8   1  16       57.25       55.15     12.42 o 
  -7   1  16      570.92      552.83     16.31 o 
  -6   1  16      275.67      309.98      9.37 o 
  -5   1  16      165.29      166.71      5.66 o 
  -4   1  16       81.90       83.59      4.17 o 
  -3   1  16       56.16       56.08      3.46 o 
  -2   1  16      178.53      190.17      5.93 o 
  -1   1  16       45.29       48.91      3.17 o 
   0   1  16       17.18       19.39      3.14 o 
   1   1  16       89.89       90.74      5.42 o 
   2   1  16      286.21      320.32     11.13 o 
   3   1  16       35.56       45.46      4.66 o 
  -8   2  16       40.30       39.79     11.40 o 
  -7   2  16       14.20       13.18      3.12 o 
  -6   2  16       12.44       14.24      2.47 o 
  -5   2  16      218.08      224.27      6.72 o 
  -4   2  16      396.57      391.97      9.02 o 
  -3   2  16       24.45       24.43      3.43 o 
  -2   2  16       76.14       68.07      3.79 o 
  -1   2  16       99.05       88.82      4.01 o 
   0   2  16      140.35      143.01      6.74 o 
   1   2  16      101.19       90.58      5.63 o 
   2   2  16        7.21       13.54      6.97 o 
   3   2  16       25.62       37.96     11.02 o 
  -8   3  16       52.03       56.27      5.35 o 
  -7   3  16       93.60      100.87      6.22 o 
  -6   3  16      109.58      108.84      6.37 o 
  -5   3  16       35.34       39.98      8.36 o 
  -4   3  16      118.51      112.15      5.98 o 
  -3   3  16      160.81      142.49     15.97 o 
  -2   3  16      204.72      205.24      7.98 o 
  -1   3  16       25.23       22.28      6.21 o 
   0   3  16       14.17       16.55      5.70 o 
   1   3  16      143.08      136.69      7.60 o 
   2   3  16      153.49      155.96      7.58 o 
  -7   4  16       11.43       10.96      4.31 o 
  -6   4  16       12.49        6.34      2.89 o 
  -5   4  16       18.30       15.99      5.70 o 
  -4   4  16      537.00      532.78     30.54 o 
  -3   4  16      116.76      119.53      6.27 o 
  -2   4  16       17.29       27.23      3.38 o 
  -1   4  16       46.94       48.00      5.32 o 
   0   4  16       60.25       58.45      4.75 o 
   1   4  16       73.75       73.47      8.11 o 
   2   4  16       26.20       34.49      6.21 o 
  -6   5  16      155.63      142.57     11.91 o 
  -5   5  16        7.57        2.84      5.20 o 
  -4   5  16        5.65        2.90      2.44 o 
  -3   5  16      187.90      179.10      7.71 o 
  -2   5  16      193.42      195.85      8.24 o 
  -1   5  16       37.25       30.07      3.93 o 
   0   5  16       43.54       48.08      7.98 o 
   1   5  16       33.00       31.89      4.08 o 
  -5   6  16       62.29       71.67      5.54 o 
  -4   6  16       91.92       86.66      8.62 o 
  -3   6  16       56.23       57.77      7.35 o 
  -2   6  16       19.96       18.27      3.38 o 
  -1   6  16      161.86      177.65      7.87 o 
   0   6  16        1.58        4.51      2.79 o 
  -4   7  16       34.80       34.46      4.30 o 
  -3   7  16       75.13       80.39      6.01 o 
  -2   7  16      184.90      183.77      8.53 o 
  -3  -6  17      177.25      177.39     12.67 o 
  -2  -6  17       57.49       52.54     12.16 o 
  -5  -5  17      354.89      385.82     13.70 o 
  -4  -5  17        3.34        0.22      3.68 o 
  -3  -5  17       53.78       56.67      6.08 o 
  -2  -5  17       24.03       29.93      8.85 o 
  -1  -5  17        0.14        7.77     13.56 o 
   0  -5  17       28.22       46.63     12.67 o 
  -6  -4  17       12.39       16.60      4.31 o 
  -5  -4  17      249.18      248.46     10.39 o 
  -4  -4  17      140.88      148.18      8.30 o 
  -3  -4  17      283.37      298.59      9.89 o 
  -2  -4  17       54.64       62.85      5.28 o 
  -1  -4  17       19.16       34.01     21.03 o 
   0  -4  17      178.97      193.86     19.77 o 
   1  -4  17       68.26       96.30     15.97 o 
  -7  -3  17       29.30       25.22      4.63 o 
  -6  -3  17      121.52      125.72      7.60 o 
  -5  -3  17      363.53      378.06     11.07 o 
  -4  -3  17       13.45       11.60      3.60 o 
  -3  -3  17       34.25       35.82      6.41 o 
  -2  -3  17       55.19       61.77      4.90 o 
  -1  -3  17      195.38      191.15      9.81 o 
   0  -3  17        1.21       23.31     10.90 o 
   1  -3  17       24.29       27.88     11.40 o 
  -7  -2  17      188.86      198.93     12.16 o 
  -6  -2  17       43.77       49.51      5.82 o 
  -5  -2  17      283.47      282.53     19.01 o 
  -4  -2  17       18.13       21.24      4.60 o 
  -3  -2  17       26.26       33.14      5.09 o 
  -2  -2  17        5.36       12.48      4.94 o 
  -1  -2  17       70.47       80.08      6.35 o 
   0  -2  17      237.40      238.11      8.61 o 
   1  -2  17      169.48      176.43     11.66 o 
   2  -2  17       56.34       79.19      5.42 o 
  -7  -1  17       39.06       37.16      5.26 o 
  -6  -1  17      166.32      147.19      8.67 o 
  -5  -1  17      221.67      222.89     10.32 o 
  -4  -1  17       34.99       44.05      5.52 o 
  -3  -1  17       25.26       35.18      5.07 o 
  -2  -1  17       71.71       66.93      3.74 o 
  -1  -1  17       88.56       86.72      7.90 o 
   0  -1  17       85.49       87.86      5.43 o 
   1  -1  17      124.56      149.03      7.00 o 
   2  -1  17       27.46       36.23      4.28 o 
  -7   0  17       86.52       81.32      9.76 o 
  -6   0  17        3.62        6.18      3.59 o 
  -5   0  17      105.59      110.88      7.47 o 
  -4   0  17      170.92      170.62      8.77 o 
  -3   0  17       66.56       65.69      4.79 o 
  -2   0  17      132.53      117.92      4.71 o 
  -1   0  17       63.65       70.54      3.74 o 
   0   0  17      194.79      207.26      8.09 o 
   1   0  17      119.67      128.10      6.50 o 
   2   0  17        1.37       22.55     10.39 o 
  -7   1  17       41.07       32.01      4.82 o 
  -6   1  17      163.58      156.18      8.51 o 
  -5   1  17      222.62      221.91     10.35 o 
  -4   1  17       35.48       36.93      3.04 o 
  -3   1  17       26.60       29.43      2.78 o 
  -2   1  17       72.10       66.19      3.80 o 
  -1   1  17       88.05       88.14      7.00 o 
   0   1  17       84.75       81.20      9.63 o 
   1   1  17      123.05      144.07     14.44 o 
   2   1  17       25.00       31.09      8.24 o 
  -7   2  17      188.63      198.46      8.61 o 
  -6   2  17       43.47       46.23      3.98 o 
  -5   2  17      289.69      281.00      7.76 o 
  -4   2  17       20.45       24.99      2.83 o 
  -3   2  17       26.89       21.50      6.14 o 
  -2   2  17        5.00        4.03      2.16 o 
  -1   2  17       70.47       73.13      5.02 o 
   0   2  17      236.77      222.14      8.79 o 
   1   2  17      170.73      195.32      8.32 o 
   2   2  17       54.71       74.66     15.46 o 
  -7   3  17       28.46       33.16      4.45 o 
  -6   3  17      119.40      145.83     14.32 o 
  -5   3  17      367.99      364.35     19.13 o 
  -4   3  17       13.18       14.12      2.93 o 
  -3   3  17       32.45       26.98      3.61 o 
  -2   3  17       57.95       63.34      8.87 o 
  -1   3  17      192.44      192.79      8.09 o 
   0   3  17        1.41        0.35      2.22 o 
   1   3  17       23.48       33.64      4.08 o 
  -6   4  17       12.67       10.14      3.37 o 
  -5   4  17      252.36      241.49      9.42 o 
  -4   4  17      140.06      156.56      7.35 o 
  -3   4  17      285.69      306.73     12.54 o 
  -2   4  17       55.79       55.07      4.50 o 
  -1   4  17       19.93       13.76      3.16 o 
   0   4  17      178.95      175.70      8.13 o 
   1   4  17       66.32       63.16      5.32 o 
  -5   5  17      355.77      411.73     12.91 o 
  -4   5  17        3.18        2.14      2.46 o 
  -3   5  17       54.87       51.21      4.73 o 
  -2   5  17       21.86       22.21      6.72 o 
  -1   5  17        0.09       -2.28      6.08 o 
   0   5  17       28.71       32.82      4.13 o 
  -3   6  17      178.87      177.96      8.24 o 
  -2   6  17       58.36       51.04      4.76 o 
  -5  -4  18       15.99       11.81      5.20 o 
  -4  -4  18       12.46       19.27      4.44 o 
  -3  -4  18      169.66      173.17      8.92 o 
  -2  -4  18       10.90       16.66     10.79 o 
  -1  -4  18       61.27       69.33     16.85 o 
  -6  -3  18      149.52      157.96      9.25 o 
  -5  -3  18       91.61       97.55      7.24 o 
  -4  -3  18       16.40       20.98      4.08 o 
  -3  -3  18       24.36       25.00      4.06 o 
  -2  -3  18       51.72       52.01      5.93 o 
  -1  -3  18      201.55      204.45     25.09 o 
   0  -3  18       93.82      117.08     16.98 o 
  -6  -2  18       58.15       54.46     10.01 o 
  -5  -2  18       27.00       28.77      5.52 o 
  -4  -2  18       54.35       55.64      8.74 o 
  -3  -2  18        5.18        3.10      3.61 o 
  -2  -2  18       17.48       25.50      5.05 o 
  -1  -2  18       53.84       52.39      5.92 o 
   0  -2  18      169.77      199.69     20.53 o 
  -6  -1  18      242.57      238.43     11.28 o 
  -5  -1  18       27.88       41.00      8.11 o 
  -4  -1  18      101.85      110.57      7.75 o 
  -3  -1  18       11.41       11.54     11.28 o 
  -2  -1  18       18.80       14.11      4.26 o 
  -1  -1  18      146.44      152.72      5.69 o 
   0  -1  18      143.52      159.33      7.27 o 
   1  -1  18       89.51      109.75      8.74 o 
  -6   0  18        0.18       -2.51      3.67 o 
  -5   0  18       45.66       43.21      5.46 o 
  -4   0  18       36.50       35.56      5.32 o 
  -3   0  18       12.82       20.31      2.62 o 
  -2   0  18        6.80        6.52      4.79 o 
  -1   0  18       31.88       32.12      5.32 o 
   0   0  18      411.46      451.44     28.64 o 
   1   0  18        3.69        9.42      7.98 o 
  -6   1  18      247.23      260.63     11.08 o 
  -5   1  18       27.01       26.53      6.08 o 
  -4   1  18      104.10      111.00      4.93 o 
  -3   1  18       11.69       13.76      3.93 o 
  -2   1  18       17.78       15.71      2.55 o 
  -1   1  18      147.22      157.30      7.20 o 
   0   1  18      140.74      161.00      7.65 o 
   1   1  18       89.30      116.29     28.00 o 
  -6   2  18       56.95       49.59      4.98 o 
  -5   2  18       26.16       28.56      3.08 o 
  -4   2  18       52.04       63.62      3.82 o 
  -3   2  18        4.77        3.76      3.04 o 
  -2   2  18       16.15       20.55      2.51 o 
  -1   2  18       54.02       49.77      4.54 o 
   0   2  18      166.91      182.04     13.43 o 
  -6   3  18      154.05      164.11     11.78 o 
  -5   3  18       95.36      109.27     10.52 o 
  -4   3  18       17.65       22.05     13.43 o 
  -3   3  18       24.00       20.86      3.80 o 
  -2   3  18       54.11       45.70      5.70 o 
  -1   3  18      199.81      179.53     18.50 o 
   0   3  18       91.63       95.31      6.30 o 
  -5   4  18       15.49       16.81      4.94 o 
  -4   4  18       10.75        6.40      7.86 o 
  -3   4  18      173.04      168.71      8.11 o 
  -2   4  18       10.39        3.20      2.48 o 
  -1   4  18       60.86       71.78     11.40 o 
  -4  -2  19       22.00       32.42      7.98 o 
  -3  -2  19        9.88       16.41      4.65 o 
  -2  -2  19       44.27       55.85      6.20 o 
  -5  -1  19       59.20       56.88      6.47 o 
  -4  -1  19       14.84       21.04      4.75 o 
  -3  -1  19       21.24       25.24      4.96 o 
  -2  -1  19       35.93       45.41      5.77 o 
  -1  -1  19       86.81      102.63     16.98 o 
  -5   0  19       29.70       27.91      5.19 o 
  -4   0  19       36.78       37.06      8.24 o 
  -3   0  19       16.54       24.10      6.08 o 
  -2   0  19       15.01       20.62      4.10 o 
  -1   0  19       58.58       62.31      4.98 o 
  -5   1  19       58.04       65.37     11.28 o 
  -4   1  19       14.13       11.99      2.44 o 
  -3   1  19       21.16       21.46      2.79 o 
  -2   1  19       37.11       36.84      4.82 o 
  -1   1  19       84.30       89.70      5.92 o 
  -4   2  19       22.86       27.27      3.08 o 
  -3   2  19       11.12        8.18      4.62 o 
  -2   2  19       46.97       50.46      4.78 o 
                                                 
